# Supplementary material for: Semantics-based plausible reasoning to extend the knowledge coverage of medical knowledge bases for improved clinical decision support
Source: BioData Min. 2017 Feb 10;10:7. doi: 10.1186/s13040-017-0123-y (PMC5303296; doi:10.1186/s13040-017-0123-y)
Supplement: Additional file 2: — The knowledge base used in Experiment 2 is available at https://goo.gl/hUSV0e. (TXT 62 kb) [file 13040_2017_123_MOESM2_ESM.txt]

%%% individual facts (properties of the objects) %%%
hasIllness(p1,hepatitis_B).
age(p1,30).
sex(p1,female).
onMed(p1,interferonAlfa2).
fatigue(p1,fatigue_pos).
anorexia(p1,anorexia_pos).
liver_big(p1,liver_big_neg).
liver_firm(p1,liver_firm_pos).
spiders(p1,spiders_pos).
ascites(p1,ascites_pos).
varices(p1,varices_pos).
bilirubin(p1,1.00).
alk_phosphate(p1,85).
histology(p1,histology_neg).
hasIllness(p2,hepatitis_C).
age(p2,50).
sex(p2,male).
onMed(p2,lamivudine).
fatigue(p2,fatigue_neg).
malaise(p2,malaise_pos).
anorexia(p2,anorexia_pos).
liver_big(p2,liver_big_neg).
ascites(p2,ascites_pos).
varices(p2,varices_pos).
bilirubin(p2,0.90).
alk_phosphate(p2,135).
sgot(p2,42).
hasIllness(p3,hepatitis_C).
age(p3,78).
sex(p3,male).
onMed(p3,lamivudine).
malaise(p3,malaise_pos).
liver_big(p3,liver_big_pos).
liver_firm(p3,liver_firm_pos).
spleen_palpable(p3,spleen_palpable_pos).
ascites(p3,ascites_pos).
varices(p3,varices_pos).
bilirubin(p3,0.70).
alk_phosphate(p3,96).
sgot(p3,32).
albumin(p3,4.0).
histology(p3,histology_neg).
hasIllness(p4,hepatitis_B).
age(p4,31).
fatigue(p4,fatigue_pos).
malaise(p4,malaise_pos).
liver_big(p4,liver_big_pos).
liver_firm(p4,liver_firm_pos).
spleen_palpable(p4,spleen_palpable_pos).
spiders(p4,spiders_pos).
varices(p4,varices_pos).
alk_phosphate(p4,46).
sgot(p4,52).
albumin(p4,4.0).
protime(p4,80).
hasIllness(p5,hepatitis_C).
sex(p5,male).
onMed(p5,cortisone).
onMed(p5,adefovir).
fatigue(p5,fatigue_pos).
malaise(p5,malaise_pos).
anorexia(p5,anorexia_pos).
liver_big(p5,liver_big_pos).
liver_firm(p5,liver_firm_pos).
spleen_palpable(p5,spleen_palpable_pos).
spiders(p5,spiders_pos).
ascites(p5,ascites_pos).
varices(p5,varices_pos).
bilirubin(p5,1.00).
sgot(p5,200).
albumin(p5,4.0).
histology(p5,histology_neg).
hasIllness(p6,hepatitis_C).
age(p6,34).
sex(p6,male).
onMed(p6,prednisone).
fatigue(p6,fatigue_pos).
liver_big(p6,liver_big_pos).
liver_firm(p6,liver_firm_pos).
spleen_palpable(p6,spleen_palpable_pos).
spiders(p6,spiders_pos).
varices(p6,varices_pos).
bilirubin(p6,0.90).
alk_phosphate(p6,95).
sgot(p6,28).
albumin(p6,4.0).
protime(p6,75).
histology(p6,histology_neg).
hasIllness(p7,hepatitis_C).
age(p7,51).
sex(p7,male).
onMed(p7,interferonAlfa2).
fatigue(p7,fatigue_neg).
malaise(p7,malaise_pos).
anorexia(p7,anorexia_neg).
liver_big(p7,liver_big_pos).
spleen_palpable(p7,spleen_palpable_neg).
ascites(p7,ascites_pos).
varices(p7,varices_pos).
histology(p7,histology_neg).
hasIllness(p8,hepatitis_B).
age(p8,23).
sex(p8,male).
onMed(p8,dexamethasone).
onMed(p8,interferonAlfa2).
fatigue(p8,fatigue_pos).
malaise(p8,malaise_pos).
anorexia(p8,anorexia_pos).
liver_firm(p8,liver_firm_pos).
spleen_palpable(p8,spleen_palpable_pos).
ascites(p8,ascites_pos).
bilirubin(p8,1.00).
histology(p8,histology_neg).
hasIllness(p9,hepatitis_B).
age(p9,39).
anorexia(p9,anorexia_pos).
liver_big(p9,liver_big_pos).
spleen_palpable(p9,spleen_palpable_pos).
spiders(p9,spiders_pos).
ascites(p9,ascites_pos).
varices(p9,varices_pos).
bilirubin(p9,0.70).
sgot(p9,48).
albumin(p9,4.4).
histology(p9,histology_neg).
hasIllness(p10,hepatitis_C).
age(p10,30).
sex(p10,male).
onMed(p10,dexamethasone).
onMed(p10,interferonAlfa2).
malaise(p10,malaise_pos).
anorexia(p10,anorexia_pos).
liver_firm(p10,liver_firm_pos).
varices(p10,varices_pos).
bilirubin(p10,1.00).
sgot(p10,120).
albumin(p10,3.9).
histology(p10,histology_neg).
hasIllness(p11,hepatitis_C).
age(p11,39).
sex(p11,male).
fatigue(p11,fatigue_pos).
malaise(p11,malaise_pos).
anorexia(p11,anorexia_pos).
liver_firm(p11,liver_firm_neg).
spleen_palpable(p11,spleen_palpable_pos).
spiders(p11,spiders_pos).
ascites(p11,ascites_pos).
varices(p11,varices_pos).
bilirubin(p11,1.30).
alk_phosphate(p11,78).
sgot(p11,30).
protime(p11,85).
histology(p11,histology_neg).
hasIllness(p12,hepatitis_C).
age(p12,32).
fatigue(p12,fatigue_neg).
malaise(p12,malaise_pos).
liver_big(p12,liver_big_pos).
liver_firm(p12,liver_firm_neg).
spleen_palpable(p12,spleen_palpable_pos).
spiders(p12,spiders_neg).
ascites(p12,ascites_pos).
varices(p12,varices_pos).
bilirubin(p12,1.00).
alk_phosphate(p12,59).
protime(p12,54).
histology(p12,histology_neg).
hasIllness(p13,hepatitis_B).
age(p13,41).
sex(p13,male).
onMed(p13,cortisone).
fatigue(p13,fatigue_neg).
malaise(p13,malaise_pos).
anorexia(p13,anorexia_pos).
liver_big(p13,liver_big_pos).
spleen_palpable(p13,spleen_palpable_pos).
ascites(p13,ascites_pos).
alk_phosphate(p13,81).
albumin(p13,3.9).
protime(p13,52).
histology(p13,histology_neg).
hasIllness(p14,hepatitis_B).
age(p14,30).
sex(p14,male).
onMed(p14,prednisone).
onMed(p14,interferonAlfa2).
fatigue(p14,fatigue_neg).
malaise(p14,malaise_pos).
anorexia(p14,anorexia_pos).
liver_big(p14,liver_big_pos).
liver_firm(p14,liver_firm_neg).
spleen_palpable(p14,spleen_palpable_pos).
spiders(p14,spiders_pos).
ascites(p14,ascites_pos).
varices(p14,varices_pos).
bilirubin(p14,2.20).
alk_phosphate(p14,57).
sgot(p14,144).
protime(p14,78).
histology(p14,histology_neg).
hasIllness(p15,hepatitis_B).
age(p15,47).
sex(p15,male).
fatigue(p15,fatigue_pos).
malaise(p15,malaise_pos).
anorexia(p15,anorexia_pos).
liver_big(p15,liver_big_pos).
liver_firm(p15,liver_firm_pos).
spleen_palpable(p15,spleen_palpable_pos).
spiders(p15,spiders_pos).
ascites(p15,ascites_pos).
varices(p15,varices_pos).
sgot(p15,60).
hasIllness(p16,hepatitis_B).
age(p16,38).
sex(p16,male).
malaise(p16,malaise_neg).
anorexia(p16,anorexia_neg).
liver_firm(p16,liver_firm_pos).
spleen_palpable(p16,spleen_palpable_pos).
varices(p16,varices_pos).
bilirubin(p16,2.00).
albumin(p16,2.9).
protime(p16,46).
histology(p16,histology_neg).
hasIllness(p17,hepatitis_C).
age(p17,66).
sex(p17,male).
onMed(p17,dexamethasone).
fatigue(p17,fatigue_neg).
malaise(p17,malaise_pos).
anorexia(p17,anorexia_pos).
liver_big(p17,liver_big_pos).
liver_firm(p17,liver_firm_pos).
spiders(p17,spiders_pos).
ascites(p17,ascites_pos).
bilirubin(p17,1.20).
sgot(p17,53).
albumin(p17,4.3).
histology(p17,histology_neg).
hasIllness(p18,hepatitis_C).
sex(p18,male).
onMed(p18,adefovir).
fatigue(p18,fatigue_neg).
malaise(p18,malaise_pos).
anorexia(p18,anorexia_pos).
liver_firm(p18,liver_firm_neg).
ascites(p18,ascites_pos).
bilirubin(p18,0.60).
alk_phosphate(p18,62).
sgot(p18,166).
albumin(p18,4.0).
protime(p18,63).
histology(p18,histology_neg).
hasIllness(p19,hepatitis_C).
age(p19,38).
sex(p19,male).
onMed(p19,cortisone).
onMed(p19,interferonAlfa2).
anorexia(p19,anorexia_pos).
liver_big(p19,liver_big_pos).
liver_firm(p19,liver_firm_pos).
spleen_palpable(p19,spleen_palpable_pos).
ascites(p19,ascites_pos).
varices(p19,varices_pos).
bilirubin(p19,0.70).
alk_phosphate(p19,53).
sgot(p19,42).
albumin(p19,4.1).
protime(p19,85).
hasIllness(p20,hepatitis_C).
age(p20,38).
sex(p20,male).
fatigue(p20,fatigue_pos).
malaise(p20,malaise_pos).
liver_big(p20,liver_big_neg).
liver_firm(p20,liver_firm_neg).
spleen_palpable(p20,spleen_palpable_pos).
spiders(p20,spiders_pos).
ascites(p20,ascites_pos).
varices(p20,varices_pos).
alk_phosphate(p20,70).
albumin(p20,4.2).
protime(p20,62).
histology(p20,histology_neg).
hasIllness(p21,hepatitis_C).
age(p21,22).
sex(p21,female).
onMed(p21,cortisone).
fatigue(p21,fatigue_neg).
malaise(p21,malaise_pos).
anorexia(p21,anorexia_pos).
liver_big(p21,liver_big_pos).
liver_firm(p21,liver_firm_pos).
spleen_palpable(p21,spleen_palpable_pos).
spiders(p21,spiders_pos).
ascites(p21,ascites_pos).
varices(p21,varices_pos).
sgot(p21,20).
albumin(p21,4.2).
protime(p21,64).
histology(p21,histology_neg).
hasIllness(p22,hepatitis_B).
age(p22,27).
sex(p22,male).
onMed(p22,cortisone).
onMed(p22,interferonAlfa2).
fatigue(p22,fatigue_neg).
malaise(p22,malaise_neg).
anorexia(p22,anorexia_neg).
liver_big(p22,liver_big_neg).
liver_firm(p22,liver_firm_neg).
spleen_palpable(p22,spleen_palpable_neg).
ascites(p22,ascites_pos).
alk_phosphate(p22,133).
sgot(p22,98).
albumin(p22,4.1).
protime(p22,39).
histology(p22,histology_neg).
hasIllness(p23,hepatitis_B).
age(p23,31).
onMed(p23,dexamethasone).
onMed(p23,interferonAlfa2).
fatigue(p23,fatigue_pos).
malaise(p23,malaise_pos).
anorexia(p23,anorexia_pos).
liver_firm(p23,liver_firm_pos).
spleen_palpable(p23,spleen_palpable_pos).
spiders(p23,spiders_pos).
ascites(p23,ascites_pos).
varices(p23,varices_pos).
alk_phosphate(p23,85).
albumin(p23,4.0).
histology(p23,histology_neg).
hasIllness(p24,hepatitis_C).
age(p24,42).
sex(p24,male).
onMed(p24,interferonAlfa2).
fatigue(p24,fatigue_pos).
malaise(p24,malaise_pos).
anorexia(p24,anorexia_pos).
liver_big(p24,liver_big_pos).
spleen_palpable(p24,spleen_palpable_pos).
ascites(p24,ascites_pos).
varices(p24,varices_pos).
alk_phosphate(p24,60).
sgot(p24,63).
protime(p24,47).
histology(p24,histology_neg).
hasIllness(p25,hepatitis_C).
sex(p25,female).
fatigue(p25,fatigue_pos).
malaise(p25,malaise_pos).
liver_firm(p25,liver_firm_pos).
spleen_palpable(p25,spleen_palpable_pos).
spiders(p25,spiders_pos).
ascites(p25,ascites_pos).
varices(p25,varices_pos).
bilirubin(p25,0.40).
sgot(p25,18).
albumin(p25,4.3).
protime(p25,70).
histology(p25,histology_neg).
hasIllness(p26,hepatitis_B).
age(p26,27).
sex(p26,male).
onMed(p26,adefovir).
malaise(p26,malaise_neg).
liver_firm(p26,liver_firm_pos).
spleen_palpable(p26,spleen_palpable_pos).
spiders(p26,spiders_pos).
ascites(p26,ascites_pos).
varices(p26,varices_pos).
bilirubin(p26,0.80).
alk_phosphate(p26,95).
sgot(p26,46).
albumin(p26,3.8).
histology(p26,histology_neg).
hasIllness(p27,hepatitis_B).
age(p27,49).
fatigue(p27,fatigue_neg).
anorexia(p27,anorexia_neg).
liver_firm(p27,liver_firm_neg).
spleen_palpable(p27,spleen_palpable_pos).
varices(p27,varices_pos).
bilirubin(p27,0.60).
alk_phosphate(p27,85).
sgot(p27,48).
albumin(p27,3.7).
histology(p27,histology_neg).
hasIllness(p28,hepatitis_B).
age(p28,58).
sex(p28,female).
onMed(p28,lamivudine).
fatigue(p28,fatigue_neg).
malaise(p28,malaise_pos).
anorexia(p28,anorexia_pos).
liver_big(p28,liver_big_pos).
liver_firm(p28,liver_firm_neg).
spiders(p28,spiders_neg).
ascites(p28,ascites_pos).
bilirubin(p28,1.40).
alk_phosphate(p28,175).
sgot(p28,55).
albumin(p28,2.7).
protime(p28,36).
histology(p28,histology_neg).
hasIllness(p29,hepatitis_B).
age(p29,61).
sex(p29,male).
malaise(p29,malaise_pos).
anorexia(p29,anorexia_pos).
liver_big(p29,liver_big_neg).
liver_firm(p29,liver_firm_neg).
spiders(p29,spiders_pos).
ascites(p29,ascites_pos).
varices(p29,varices_pos).
bilirubin(p29,1.30).
alk_phosphate(p29,78).
sgot(p29,25).
albumin(p29,3.8).
protime(p29,100).
histology(p29,histology_neg).
hasIllness(p30,hepatitis_B).
age(p30,51).
sex(p30,male).
fatigue(p30,fatigue_neg).
malaise(p30,malaise_neg).
anorexia(p30,anorexia_pos).
liver_big(p30,liver_big_pos).
liver_firm(p30,liver_firm_pos).
spleen_palpable(p30,spleen_palpable_pos).
ascites(p30,ascites_pos).
bilirubin(p30,1.00).
alk_phosphate(p30,78).
sgot(p30,58).
albumin(p30,4.6).
protime(p30,52).
histology(p30,histology_neg).
hasIllness(p31,hepatitis_C).
age(p31,39).
fatigue(p31,fatigue_neg).
malaise(p31,malaise_neg).
anorexia(p31,anorexia_pos).
liver_big(p31,liver_big_pos).
liver_firm(p31,liver_firm_neg).
spleen_palpable(p31,spleen_palpable_pos).
spiders(p31,spiders_pos).
ascites(p31,ascites_pos).
varices(p31,varices_pos).
bilirubin(p31,2.30).
alk_phosphate(p31,280).
sgot(p31,98).
protime(p31,40).
hasIllness(p32,hepatitis_C).
malaise(p32,malaise_neg).
anorexia(p32,anorexia_pos).
spiders(p32,spiders_pos).
ascites(p32,ascites_pos).
varices(p32,varices_pos).
bilirubin(p32,1.00).
sgot(p32,60).
histology(p32,histology_neg).
hasIllness(p33,hepatitis_C).
sex(p33,female).
spleen_palpable(p33,spleen_palpable_pos).
onMed(p33,interferonAlfa2).
onMed(p33,prednisone).
fatigue(p33,fatigue_neg).
malaise(p33,malaise_neg).
anorexia(p33,anorexia_neg).
liver_big(p33,liver_big_pos).
liver_firm(p33,liver_firm_pos).
ascites(p33,ascites_pos).
varices(p33,varices_pos).
bilirubin(p33,0.70).
alk_phosphate(p33,81).
sgot(p33,53).
albumin(p33,5.0).
protime(p33,74).
histology(p33,histology_neg).
hasIllness(p34,hepatitis_B).
age(p34,26).
sex(p34,female).
onMed(p34,lamivudine).
malaise(p34,malaise_pos).
anorexia(p34,anorexia_pos).
liver_big(p34,liver_big_pos).
liver_firm(p34,liver_firm_neg).
spleen_palpable(p34,spleen_palpable_pos).
spiders(p34,spiders_pos).
ascites(p34,ascites_pos).
varices(p34,varices_pos).
bilirubin(p34,0.50).
sgot(p34,29).
albumin(p34,3.8).
protime(p34,60).
histology(p34,histology_neg).
hasIllness(p35,hepatitis_C).
age(p35,35).
sex(p35,male).
onMed(p35,cortisone).
onMed(p35,interferonAlfa2).
fatigue(p35,fatigue_neg).
malaise(p35,malaise_pos).
anorexia(p35,anorexia_pos).
liver_firm(p35,liver_firm_pos).
spiders(p35,spiders_pos).
ascites(p35,ascites_pos).
varices(p35,varices_pos).
bilirubin(p35,0.90).
sgot(p35,92).
albumin(p35,4.3).
histology(p35,histology_neg).
hasIllness(p36,hepatitis_C).
sex(p36,male).
onMed(p36,cortisone).
onMed(p36,interferonAlfa2).
anorexia(p36,anorexia_pos).
liver_big(p36,liver_big_pos).
spleen_palpable(p36,spleen_palpable_pos).
spiders(p36,spiders_neg).
ascites(p36,ascites_pos).
varices(p36,varices_pos).
bilirubin(p36,0.60).
alk_phosphate(p36,67).
albumin(p36,4.2).
histology(p36,histology_neg).
hasIllness(p37,hepatitis_B).
sex(p37,male).
onMed(p37,prednisone).
onMed(p37,lamivudine).
fatigue(p37,fatigue_neg).
malaise(p37,malaise_neg).
anorexia(p37,anorexia_neg).
liver_big(p37,liver_big_pos).
liver_firm(p37,liver_firm_pos).
spleen_palpable(p37,spleen_palpable_neg).
ascites(p37,ascites_pos).
varices(p37,varices_pos).
bilirubin(p37,1.30).
alk_phosphate(p37,194).
sgot(p37,150).
protime(p37,90).
histology(p37,histology_neg).
hasIllness(p38,hepatitis_B).
age(p38,20).
fatigue(p38,fatigue_neg).
malaise(p38,malaise_neg).
anorexia(p38,anorexia_neg).
liver_big(p38,liver_big_neg).
liver_firm(p38,liver_firm_neg).
spleen_palpable(p38,spleen_palpable_neg).
spiders(p38,spiders_neg).
bilirubin(p38,2.30).
alk_phosphate(p38,150).
sgot(p38,68).
albumin(p38,3.9).
hasIllness(p39,hepatitis_C).
age(p39,42).
sex(p39,male).
malaise(p39,malaise_pos).
anorexia(p39,anorexia_pos).
liver_big(p39,liver_big_pos).
liver_firm(p39,liver_firm_pos).
spleen_palpable(p39,spleen_palpable_pos).
spiders(p39,spiders_pos).
ascites(p39,ascites_pos).
varices(p39,varices_pos).
bilirubin(p39,1.00).
alk_phosphate(p39,85).
sgot(p39,14).
albumin(p39,4.0).
protime(p39,100).
hasIllness(p40,hepatitis_C).
age(p40,65).
sex(p40,male).
onMed(p40,prednisone).
onMed(p40,lamivudine).
malaise(p40,malaise_neg).
liver_big(p40,liver_big_pos).
liver_firm(p40,liver_firm_neg).
spleen_palpable(p40,spleen_palpable_neg).
spiders(p40,spiders_neg).
ascites(p40,ascites_neg).
bilirubin(p40,0.30).
alk_phosphate(p40,180).
albumin(p40,2.9).
protime(p40,74).
histology(p40,histology_pos).
hasIllness(p41,hepatitis_B).
age(p41,52).
fatigue(p41,fatigue_pos).
malaise(p41,malaise_pos).
anorexia(p41,anorexia_pos).
liver_firm(p41,liver_firm_pos).
spleen_palpable(p41,spleen_palpable_pos).
spiders(p41,spiders_pos).
ascites(p41,ascites_pos).
sgot(p41,55).
protime(p41,21).
hasIllness(p42,hepatitis_B).
age(p42,23).
sex(p42,male).
fatigue(p42,fatigue_pos).
malaise(p42,malaise_pos).
anorexia(p42,anorexia_pos).
alk_phosphate(p42,56).
sgot(p42,16).
albumin(p42,4.6).
histology(p42,histology_neg).
hasIllness(p43,hepatitis_B).
age(p43,33).
onMed(p43,prednisone).
fatigue(p43,fatigue_pos).
malaise(p43,malaise_pos).
anorexia(p43,anorexia_pos).
liver_big(p43,liver_big_pos).
liver_firm(p43,liver_firm_pos).
spleen_palpable(p43,spleen_palpable_pos).
spiders(p43,spiders_pos).
ascites(p43,ascites_pos).
varices(p43,varices_pos).
alk_phosphate(p43,46).
albumin(p43,4.4).
histology(p43,histology_neg).
hasIllness(p44,hepatitis_C).
age(p44,56).
sex(p44,male).
onMed(p44,lamivudine).
fatigue(p44,fatigue_neg).
malaise(p44,malaise_pos).
anorexia(p44,anorexia_pos).
liver_firm(p44,liver_firm_pos).
spleen_palpable(p44,spleen_palpable_pos).
spiders(p44,spiders_pos).
ascites(p44,ascites_pos).
bilirubin(p44,0.70).
alk_phosphate(p44,71).
sgot(p44,18).
albumin(p44,4.4).
protime(p44,100).
histology(p44,histology_neg).
hasIllness(p45,hepatitis_B).
age(p45,34).
sex(p45,male).
onMed(p45,dexamethasone).
onMed(p45,adefovir).
fatigue(p45,fatigue_pos).
malaise(p45,malaise_pos).
anorexia(p45,anorexia_pos).
liver_big(p45,liver_big_pos).
liver_firm(p45,liver_firm_pos).
spleen_palpable(p45,spleen_palpable_pos).
spiders(p45,spiders_pos).
varices(p45,varices_pos).
sgot(p45,86).
histology(p45,histology_neg).
hasIllness(p46,hepatitis_B).
sex(p46,male).
onMed(p46,prednisone).
fatigue(p46,fatigue_neg).
anorexia(p46,anorexia_pos).
liver_big(p46,liver_big_pos).
liver_firm(p46,liver_firm_pos).
spleen_palpable(p46,spleen_palpable_pos).
spiders(p46,spiders_pos).
ascites(p46,ascites_pos).
varices(p46,varices_pos).
bilirubin(p46,0.70).
alk_phosphate(p46,74).
sgot(p46,110).
histology(p46,histology_neg).
hasIllness(p47,hepatitis_C).
sex(p47,male).
onMed(p47,interferonAlfa2).
fatigue(p47,fatigue_pos).
malaise(p47,malaise_pos).
anorexia(p47,anorexia_pos).
liver_big(p47,liver_big_pos).
liver_firm(p47,liver_firm_neg).
spleen_palpable(p47,spleen_palpable_pos).
spiders(p47,spiders_neg).
ascites(p47,ascites_pos).
varices(p47,varices_pos).
bilirubin(p47,0.60).
sgot(p47,80).
albumin(p47,3.8).
histology(p47,histology_neg).
hasIllness(p48,hepatitis_C).
sex(p48,female).
onMed(p48,cortisone).
onMed(p48,lamivudine).
fatigue(p48,fatigue_neg).
malaise(p48,malaise_neg).
anorexia(p48,anorexia_pos).
liver_big(p48,liver_big_pos).
liver_firm(p48,liver_firm_neg).
spleen_palpable(p48,spleen_palpable_pos).
spiders(p48,spiders_pos).
bilirubin(p48,1.80).
alk_phosphate(p48,191).
sgot(p48,420).
albumin(p48,3.3).
protime(p48,46).
histology(p48,histology_neg).
hasIllness(p49,hepatitis_B).
age(p49,36).
sex(p49,male).
onMed(p49,interferonAlfa2).
fatigue(p49,fatigue_pos).
malaise(p49,malaise_pos).
anorexia(p49,anorexia_pos).
liver_big(p49,liver_big_pos).
liver_firm(p49,liver_firm_pos).
spleen_palpable(p49,spleen_palpable_neg).
ascites(p49,ascites_pos).
varices(p49,varices_pos).
bilirubin(p49,0.80).
alk_phosphate(p49,85).
sgot(p49,44).
albumin(p49,4.2).
protime(p49,85).
histology(p49,histology_neg).
hasIllness(p50,hepatitis_B).
age(p50,38).
sex(p50,male).
onMed(p50,dexamethasone).
fatigue(p50,fatigue_neg).
malaise(p50,malaise_neg).
spleen_palpable(p50,spleen_palpable_pos).
spiders(p50,spiders_neg).
ascites(p50,ascites_pos).
varices(p50,varices_pos).
bilirubin(p50,0.70).
alk_phosphate(p50,125).
sgot(p50,65).
albumin(p50,4.2).
protime(p50,77).
histology(p50,histology_neg).
hasIllness(p51,hepatitis_C).
age(p51,39).
sex(p51,male).
onMed(p51,lamivudine).
malaise(p51,malaise_pos).
liver_big(p51,liver_big_pos).
spleen_palpable(p51,spleen_palpable_pos).
ascites(p51,ascites_pos).
bilirubin(p51,0.90).
alk_phosphate(p51,85).
sgot(p51,60).
histology(p51,histology_neg).
hasIllness(p52,hepatitis_C).
age(p52,39).
sex(p52,male).
onMed(p52,dexamethasone).
onMed(p52,adefovir).
fatigue(p52,fatigue_pos).
malaise(p52,malaise_pos).
anorexia(p52,anorexia_pos).
liver_big(p52,liver_big_pos).
liver_firm(p52,liver_firm_pos).
spleen_palpable(p52,spleen_palpable_pos).
spiders(p52,spiders_pos).
ascites(p52,ascites_pos).
bilirubin(p52,1.00).
alk_phosphate(p52,85).
hasIllness(p53,hepatitis_C).
age(p53,44).
onMed(p53,prednisone).
fatigue(p53,fatigue_pos).
malaise(p53,malaise_pos).
anorexia(p53,anorexia_pos).
liver_firm(p53,liver_firm_pos).
spleen_palpable(p53,spleen_palpable_pos).
ascites(p53,ascites_pos).
varices(p53,varices_pos).
bilirubin(p53,0.60).
alk_phosphate(p53,110).
sgot(p53,145).
protime(p53,70).
hasIllness(p54,hepatitis_B).
age(p54,40).
sex(p54,male).
onMed(p54,dexamethasone).
malaise(p54,malaise_pos).
anorexia(p54,anorexia_pos).
liver_firm(p54,liver_firm_neg).
spleen_palpable(p54,spleen_palpable_neg).
spiders(p54,spiders_pos).
ascites(p54,ascites_pos).
varices(p54,varices_pos).
bilirubin(p54,1.20).
alk_phosphate(p54,85).
sgot(p54,31).
albumin(p54,4.0).
protime(p54,100).
hasIllness(p55,hepatitis_B).
age(p55,30).
sex(p55,male).
onMed(p55,prednisone).
onMed(p55,lamivudine).
fatigue(p55,fatigue_neg).
malaise(p55,malaise_pos).
anorexia(p55,anorexia_pos).
liver_big(p55,liver_big_pos).
liver_firm(p55,liver_firm_pos).
spleen_palpable(p55,spleen_palpable_pos).
ascites(p55,ascites_pos).
varices(p55,varices_pos).
bilirubin(p55,0.70).
sgot(p55,78).
histology(p55,histology_neg).
hasIllness(p56,hepatitis_B).
age(p56,37).
sex(p56,male).
onMed(p56,interferonAlfa2).
malaise(p56,malaise_neg).
anorexia(p56,anorexia_neg).
liver_big(p56,liver_big_pos).
liver_firm(p56,liver_firm_pos).
spleen_palpable(p56,spleen_palpable_pos).
spiders(p56,spiders_pos).
varices(p56,varices_pos).
bilirubin(p56,0.80).
alk_phosphate(p56,92).
sgot(p56,59).
histology(p56,histology_neg).
hasIllness(p57,hepatitis_B).
age(p57,34).
sex(p57,male).
onMed(p57,adefovir).
histology(p57,histology_neg).
hasIllness(p58,hepatitis_B).
age(p58,30).
sex(p58,male).
onMed(p58,cortisone).
liver_big(p58,liver_big_pos).
liver_firm(p58,liver_firm_pos).
spleen_palpable(p58,spleen_palpable_pos).
spiders(p58,spiders_pos).
ascites(p58,ascites_pos).
varices(p58,varices_pos).
bilirubin(p58,0.70).
alk_phosphate(p58,52).
protime(p58,52).
histology(p58,histology_neg).
hasIllness(p59,hepatitis_B).
age(p59,64).
fatigue(p59,fatigue_neg).
anorexia(p59,anorexia_pos).
liver_big(p59,liver_big_neg).
liver_firm(p59,liver_firm_neg).
spleen_palpable(p59,spleen_palpable_pos).
spiders(p59,spiders_pos).
varices(p59,varices_pos).
bilirubin(p59,1.00).
alk_phosphate(p59,80).
sgot(p59,38).
albumin(p59,4.3).
protime(p59,74).
histology(p59,histology_neg).
hasIllness(p60,hepatitis_C).
age(p60,45).
sex(p60,female).
onMed(p60,adefovir).
fatigue(p60,fatigue_neg).
malaise(p60,malaise_neg).
anorexia(p60,anorexia_pos).
liver_firm(p60,liver_firm_pos).
spiders(p60,spiders_pos).
varices(p60,varices_pos).
bilirubin(p60,1.00).
alk_phosphate(p60,85).
sgot(p60,75).
histology(p60,histology_neg).
hasIllness(p61,hepatitis_C).
age(p61,37).
sex(p61,male).
onMed(p61,lamivudine).
fatigue(p61,fatigue_pos).
malaise(p61,malaise_pos).
anorexia(p61,anorexia_pos).
liver_big(p61,liver_big_pos).
liver_firm(p61,liver_firm_pos).
spleen_palpable(p61,spleen_palpable_pos).
ascites(p61,ascites_pos).
varices(p61,varices_pos).
bilirubin(p61,0.70).
albumin(p61,4.5).
protime(p61,100).
histology(p61,histology_neg).
hasIllness(p62,hepatitis_C).
age(p62,32).
sex(p62,male).
onMed(p62,prednisone).
onMed(p62,lamivudine).
fatigue(p62,fatigue_pos).
malaise(p62,malaise_pos).
anorexia(p62,anorexia_pos).
liver_big(p62,liver_big_pos).
liver_firm(p62,liver_firm_pos).
spiders(p62,spiders_pos).
ascites(p62,ascites_pos).
varices(p62,varices_pos).
bilirubin(p62,0.70).
alk_phosphate(p62,102).
sgot(p62,64).
albumin(p62,4.0).
protime(p62,90).
histology(p62,histology_neg).
hasIllness(p63,hepatitis_B).
age(p63,32).
sex(p63,male).
onMed(p63,cortisone).
onMed(p63,lamivudine).
malaise(p63,malaise_neg).
anorexia(p63,anorexia_neg).
spleen_palpable(p63,spleen_palpable_pos).
ascites(p63,ascites_pos).
varices(p63,varices_neg).
bilirubin(p63,3.50).
alk_phosphate(p63,215).
sgot(p63,54).
protime(p63,29).
hasIllness(p64,hepatitis_B).
age(p64,36).
sex(p64,male).
onMed(p64,interferonAlfa2).
malaise(p64,malaise_pos).
anorexia(p64,anorexia_pos).
liver_big(p64,liver_big_neg).
liver_firm(p64,liver_firm_neg).
spiders(p64,spiders_pos).
ascites(p64,ascites_pos).
varices(p64,varices_pos).
bilirubin(p64,0.70).
alk_phosphate(p64,164).
sgot(p64,44).
protime(p64,41).
histology(p64,histology_neg).
hasIllness(p65,hepatitis_C).
age(p65,49).
onMed(p65,dexamethasone).
onMed(p65,interferonAlfa2).
fatigue(p65,fatigue_neg).
malaise(p65,malaise_neg).
anorexia(p65,anorexia_pos).
liver_big(p65,liver_big_pos).
spiders(p65,spiders_pos).
alk_phosphate(p65,103).
albumin(p65,3.5).
protime(p65,66).
histology(p65,histology_neg).
hasIllness(p66,hepatitis_C).
sex(p66,male).
onMed(p66,dexamethasone).
onMed(p66,adefovir).
malaise(p66,malaise_pos).
anorexia(p66,anorexia_pos).
liver_big(p66,liver_big_pos).
liver_firm(p66,liver_firm_pos).
spleen_palpable(p66,spleen_palpable_pos).
spiders(p66,spiders_pos).
bilirubin(p66,0.80).
sgot(p66,38).
albumin(p66,4.2).
histology(p66,histology_neg).
hasIllness(p67,hepatitis_C).
sex(p67,male).
onMed(p67,interferonAlfa2).
fatigue(p67,fatigue_pos).
malaise(p67,malaise_pos).
anorexia(p67,anorexia_pos).
liver_big(p67,liver_big_pos).
liver_firm(p67,liver_firm_pos).
spleen_palpable(p67,spleen_palpable_pos).
spiders(p67,spiders_pos).
ascites(p67,ascites_pos).
varices(p67,varices_pos).
sgot(p67,33).
albumin(p67,3.0).
hasIllness(p68,hepatitis_B).
age(p68,57).
sex(p68,male).
onMed(p68,dexamethasone).
onMed(p68,adefovir).
anorexia(p68,anorexia_neg).
liver_big(p68,liver_big_pos).
liver_firm(p68,liver_firm_pos).
spiders(p68,spiders_neg).
ascites(p68,ascites_neg).
varices(p68,varices_pos).
bilirubin(p68,4.10).
sgot(p68,48).
protime(p68,73).
hasIllness(p69,hepatitis_C).
age(p69,39).
sex(p69,male).
onMed(p69,cortisone).
fatigue(p69,fatigue_neg).
anorexia(p69,anorexia_pos).
liver_big(p69,liver_big_pos).
liver_firm(p69,liver_firm_pos).
spiders(p69,spiders_pos).
ascites(p69,ascites_pos).
varices(p69,varices_pos).
bilirubin(p69,1.00).
alk_phosphate(p69,34).
sgot(p69,15).
protime(p69,54).
histology(p69,histology_neg).
hasIllness(p70,hepatitis_C).
age(p70,44).
sex(p70,male).
onMed(p70,adefovir).
fatigue(p70,fatigue_neg).
malaise(p70,malaise_neg).
anorexia(p70,anorexia_pos).
liver_big(p70,liver_big_pos).
liver_firm(p70,liver_firm_pos).
spleen_palpable(p70,spleen_palpable_pos).
spiders(p70,spiders_pos).
ascites(p70,ascites_pos).
varices(p70,varices_pos).
bilirubin(p70,1.60).
albumin(p70,3.7).
histology(p70,histology_neg).
hasIllness(p71,hepatitis_B).
age(p71,24).
sex(p71,male).
onMed(p71,prednisone).
onMed(p71,lamivudine).
fatigue(p71,fatigue_pos).
malaise(p71,malaise_pos).
anorexia(p71,anorexia_pos).
liver_firm(p71,liver_firm_pos).
spleen_palpable(p71,spleen_palpable_pos).
spiders(p71,spiders_pos).
ascites(p71,ascites_pos).
bilirubin(p71,0.80).
alk_phosphate(p71,82).
sgot(p71,39).
albumin(p71,4.3).
histology(p71,histology_neg).
hasIllness(p72,hepatitis_B).
age(p72,34).
sex(p72,male).
onMed(p72,adefovir).
fatigue(p72,fatigue_neg).
malaise(p72,malaise_neg).
liver_big(p72,liver_big_neg).
liver_firm(p72,liver_firm_neg).
spleen_palpable(p72,spleen_palpable_pos).
spiders(p72,spiders_neg).
ascites(p72,ascites_pos).
varices(p72,varices_pos).
alk_phosphate(p72,127).
histology(p72,histology_neg).
hasIllness(p73,hepatitis_B).
age(p73,51).
sex(p73,male).
onMed(p73,prednisone).
onMed(p73,lamivudine).
fatigue(p73,fatigue_neg).
malaise(p73,malaise_neg).
anorexia(p73,anorexia_neg).
bilirubin(p73,0.90).
alk_phosphate(p73,76).
sgot(p73,271).
albumin(p73,4.4).
histology(p73,histology_neg).
hasIllness(p74,hepatitis_C).
sex(p74,male).
onMed(p74,lamivudine).
fatigue(p74,fatigue_neg).
anorexia(p74,anorexia_neg).
liver_big(p74,liver_big_pos).
liver_firm(p74,liver_firm_neg).
spiders(p74,spiders_pos).
ascites(p74,ascites_pos).
bilirubin(p74,1.00).
sgot(p74,45).
protime(p74,57).
histology(p74,histology_neg).
hasIllness(p75,hepatitis_C).
age(p75,50).
sex(p75,male).
onMed(p75,prednisone).
onMed(p75,interferonAlfa2).
fatigue(p75,fatigue_pos).
malaise(p75,malaise_pos).
anorexia(p75,anorexia_pos).
liver_big(p75,liver_big_pos).
liver_firm(p75,liver_firm_pos).
spiders(p75,spiders_pos).
ascites(p75,ascites_pos).
varices(p75,varices_pos).
alk_phosphate(p75,100).
sgot(p75,100).
albumin(p75,5.3).
histology(p75,histology_neg).
hasIllness(p76,hepatitis_B).
sex(p76,male).
fatigue(p76,fatigue_neg).
malaise(p76,malaise_neg).
anorexia(p76,anorexia_pos).
liver_big(p76,liver_big_pos).
liver_firm(p76,liver_firm_pos).
spiders(p76,spiders_pos).
ascites(p76,ascites_pos).
bilirubin(p76,1.00).
sgot(p76,45).
protime(p76,56).
hasIllness(p77,hepatitis_B).
age(p77,58).
sex(p77,male).
onMed(p77,prednisone).
onMed(p77,adefovir).
fatigue(p77,fatigue_neg).
anorexia(p77,anorexia_pos).
liver_big(p77,liver_big_neg).
spleen_palpable(p77,spleen_palpable_neg).
spiders(p77,spiders_neg).
ascites(p77,ascites_pos).
varices(p77,varices_pos).
bilirubin(p77,2.00).
alk_phosphate(p77,167).
sgot(p77,242).
albumin(p77,3.3).
histology(p77,histology_neg).
hasIllness(p78,hepatitis_C).
age(p78,34).
sex(p78,female).
fatigue(p78,fatigue_pos).
malaise(p78,malaise_pos).
anorexia(p78,anorexia_pos).
liver_big(p78,liver_big_pos).
liver_firm(p78,liver_firm_neg).
spleen_palpable(p78,spleen_palpable_pos).
spiders(p78,spiders_pos).
ascites(p78,ascites_pos).
alk_phosphate(p78,30).
albumin(p78,4.0).
protime(p78,76).
histology(p78,histology_neg).
hasIllness(p79,hepatitis_C).
age(p79,34).
sex(p79,male).
onMed(p79,adefovir).
fatigue(p79,fatigue_neg).
malaise(p79,malaise_pos).
anorexia(p79,anorexia_pos).
liver_firm(p79,liver_firm_neg).
spleen_palpable(p79,spleen_palpable_pos).
spiders(p79,spiders_neg).
varices(p79,varices_pos).
bilirubin(p79,1.00).
alk_phosphate(p79,72).
albumin(p79,4.4).
protime(p79,57).
histology(p79,histology_neg).
hasIllness(p80,hepatitis_C).
sex(p80,male).
onMed(p80,dexamethasone).
onMed(p80,lamivudine).
fatigue(p80,fatigue_pos).
malaise(p80,malaise_pos).
anorexia(p80,anorexia_pos).
liver_big(p80,liver_big_pos).
liver_firm(p80,liver_firm_pos).
spleen_palpable(p80,spleen_palpable_pos).
spiders(p80,spiders_pos).
ascites(p80,ascites_pos).
alk_phosphate(p80,85).
sgot(p80,31).
albumin(p80,4.9).
hasIllness(p81,hepatitis_B).
age(p81,23).
sex(p81,male).
onMed(p81,cortisone).
fatigue(p81,fatigue_neg).
malaise(p81,malaise_neg).
anorexia(p81,anorexia_neg).
liver_big(p81,liver_big_pos).
spleen_palpable(p81,spleen_palpable_pos).
spiders(p81,spiders_pos).
ascites(p81,ascites_pos).
varices(p81,varices_pos).
bilirubin(p81,0.80).
sgot(p81,14).
albumin(p81,4.8).
hasIllness(p82,hepatitis_B).
age(p82,36).
sex(p82,male).
onMed(p82,dexamethasone).
onMed(p82,lamivudine).
fatigue(p82,fatigue_pos).
malaise(p82,malaise_pos).
anorexia(p82,anorexia_pos).
liver_big(p82,liver_big_pos).
liver_firm(p82,liver_firm_pos).
spiders(p82,spiders_pos).
ascites(p82,ascites_pos).
varices(p82,varices_pos).
bilirubin(p82,0.70).
alk_phosphate(p82,62).
histology(p82,histology_neg).
hasIllness(p83,hepatitis_C).
age(p83,30).
sex(p83,male).
anorexia(p83,anorexia_pos).
liver_big(p83,liver_big_pos).
liver_firm(p83,liver_firm_pos).
spleen_palpable(p83,spleen_palpable_pos).
ascites(p83,ascites_pos).
varices(p83,varices_pos).
bilirubin(p83,0.70).
alk_phosphate(p83,100).
albumin(p83,4.0).
protime(p83,100).
histology(p83,histology_neg).
hasIllness(p84,hepatitis_C).
age(p84,67).
sex(p84,female).
fatigue(p84,fatigue_neg).
malaise(p84,malaise_neg).
anorexia(p84,anorexia_pos).
liver_big(p84,liver_big_pos).
liver_firm(p84,liver_firm_pos).
sgot(p84,69).
albumin(p84,2.9).
histology(p84,histology_neg).
hasIllness(p85,hepatitis_B).
age(p85,62).
sex(p85,female).
onMed(p85,dexamethasone).
onMed(p85,adefovir).
fatigue(p85,fatigue_neg).
malaise(p85,malaise_neg).
liver_big(p85,liver_big_pos).
liver_firm(p85,liver_firm_neg).
spleen_palpable(p85,spleen_palpable_pos).
spiders(p85,spiders_neg).
ascites(p85,ascites_pos).
varices(p85,varices_pos).
bilirubin(p85,1.30).
alk_phosphate(p85,141).
sgot(p85,156).
albumin(p85,3.9).
protime(p85,58).
hasIllness(p86,hepatitis_B).
age(p86,28).
sex(p86,male).
spleen_palpable(p86,spleen_palpable_pos).
onMed(p86,lamivudine).
fatigue(p86,fatigue_neg).
anorexia(p86,anorexia_neg).
liver_big(p86,liver_big_pos).
spiders(p86,spiders_pos).
ascites(p86,ascites_pos).
varices(p86,varices_pos).
alk_phosphate(p86,44).
sgot(p86,123).
albumin(p86,4.0).
protime(p86,46).
histology(p86,histology_neg).
hasIllness(p87,hepatitis_C).
age(p87,44).
sex(p87,male).
onMed(p87,interferonAlfa2).
fatigue(p87,fatigue_neg).
malaise(p87,malaise_neg).
anorexia(p87,anorexia_pos).
liver_big(p87,liver_big_pos).
spiders(p87,spiders_pos).
ascites(p87,ascites_pos).
varices(p87,varices_neg).
alk_phosphate(p87,135).
sgot(p87,55).
protime(p87,41).
histology(p87,histology_pos).
hasIllness(p88,hepatitis_C).
age(p88,30).
spleen_palpable(p88,spleen_palpable_pos).
onMed(p88,dexamethasone).
onMed(p88,interferonAlfa2).
fatigue(p88,fatigue_neg).
malaise(p88,malaise_neg).
anorexia(p88,anorexia_neg).
liver_firm(p88,liver_firm_neg).
spiders(p88,spiders_neg).
ascites(p88,ascites_neg).
varices(p88,varices_neg).
bilirubin(p88,2.50).
alk_phosphate(p88,165).
sgot(p88,64).
albumin(p88,2.8).
histology(p88,histology_pos).
hasIllness(p89,hepatitis_C).
age(p89,38).
sex(p89,male).
anorexia(p89,anorexia_neg).
liver_big(p89,liver_big_pos).
liver_firm(p89,liver_firm_neg).
spleen_palpable(p89,spleen_palpable_pos).
spiders(p89,spiders_neg).
ascites(p89,ascites_neg).
bilirubin(p89,1.20).
alk_phosphate(p89,118).
sgot(p89,16).
albumin(p89,2.8).
hasIllness(p90,hepatitis_C).
age(p90,38).
sex(p90,male).
onMed(p90,lamivudine).
fatigue(p90,fatigue_neg).
liver_big(p90,liver_big_neg).
spleen_palpable(p90,spleen_palpable_pos).
spiders(p90,spiders_pos).
ascites(p90,ascites_pos).
varices(p90,varices_pos).
bilirubin(p90,0.60).
alk_phosphate(p90,76).
protime(p90,84).
histology(p90,histology_pos).
hasIllness(p91,hepatitis_B).
age(p91,50).
onMed(p91,interferonAlfa2).
fatigue(p91,fatigue_neg).
liver_big(p91,liver_big_neg).
liver_firm(p91,liver_firm_neg).
spleen_palpable(p91,spleen_palpable_neg).
spiders(p91,spiders_neg).
ascites(p91,ascites_pos).
bilirubin(p91,0.90).
sgot(p91,117).
albumin(p91,3.4).
protime(p91,41).
histology(p91,histology_pos).
hasIllness(p92,hepatitis_B).
age(p92,42).
sex(p92,male).
onMed(p92,adefovir).
fatigue(p92,fatigue_neg).
anorexia(p92,anorexia_neg).
liver_big(p92,liver_big_pos).
liver_firm(p92,liver_firm_pos).
spleen_palpable(p92,spleen_palpable_neg).
spiders(p92,spiders_neg).
ascites(p92,ascites_pos).
varices(p92,varices_neg).
sgot(p92,55).
albumin(p92,3.3).
histology(p92,histology_pos).
hasIllness(p93,hepatitis_C).
age(p93,33).
sex(p93,male).
onMed(p93,cortisone).
onMed(p93,adefovir).
fatigue(p93,fatigue_pos).
malaise(p93,malaise_pos).
anorexia(p93,anorexia_pos).
spleen_palpable(p93,spleen_palpable_pos).
spiders(p93,spiders_pos).
ascites(p93,ascites_pos).
varices(p93,varices_pos).
bilirubin(p93,1.00).
histology(p93,histology_pos).
hasIllness(p94,hepatitis_C).
age(p94,52).
sex(p94,male).
fatigue(p94,fatigue_pos).
malaise(p94,malaise_pos).
anorexia(p94,anorexia_pos).
liver_firm(p94,liver_firm_pos).
spleen_palpable(p94,spleen_palpable_pos).
spiders(p94,spiders_pos).
ascites(p94,ascites_pos).
bilirubin(p94,1.50).
sgot(p94,69).
albumin(p94,2.9).
hasIllness(p95,hepatitis_C).
age(p95,59).
sex(p95,male).
onMed(p95,lamivudine).
fatigue(p95,fatigue_neg).
malaise(p95,malaise_neg).
anorexia(p95,anorexia_pos).
liver_big(p95,liver_big_pos).
liver_firm(p95,liver_firm_neg).
spleen_palpable(p95,spleen_palpable_neg).
spiders(p95,spiders_neg).
varices(p95,varices_pos).
bilirubin(p95,1.50).
alk_phosphate(p95,107).
sgot(p95,157).
albumin(p95,3.6).
histology(p95,histology_pos).
hasIllness(p96,hepatitis_B).
age(p96,40).
sex(p96,male).
fatigue(p96,fatigue_neg).
malaise(p96,malaise_neg).
anorexia(p96,anorexia_neg).
liver_big(p96,liver_big_neg).
spleen_palpable(p96,spleen_palpable_pos).
ascites(p96,ascites_pos).
bilirubin(p96,0.60).
alk_phosphate(p96,40).
sgot(p96,69).
albumin(p96,4.2).
protime(p96,67).
histology(p96,histology_pos).
hasIllness(p97,hepatitis_B).
age(p97,30).
sex(p97,male).
fatigue(p97,fatigue_neg).
malaise(p97,malaise_neg).
anorexia(p97,anorexia_pos).
liver_big(p97,liver_big_pos).
liver_firm(p97,liver_firm_neg).
spleen_palpable(p97,spleen_palpable_pos).
ascites(p97,ascites_pos).
varices(p97,varices_pos).
bilirubin(p97,0.80).
alk_phosphate(p97,147).
sgot(p97,128).
albumin(p97,3.9).
protime(p97,100).
histology(p97,histology_pos).
hasIllness(p98,hepatitis_C).
age(p98,44).
fatigue(p98,fatigue_neg).
malaise(p98,malaise_neg).
liver_big(p98,liver_big_neg).
liver_firm(p98,liver_firm_neg).
spleen_palpable(p98,spleen_palpable_pos).
spiders(p98,spiders_neg).
ascites(p98,ascites_pos).
varices(p98,varices_pos).
bilirubin(p98,3.00).
alk_phosphate(p98,114).
sgot(p98,65).
albumin(p98,3.5).
hasIllness(p99,hepatitis_C).
age(p99,47).
sex(p99,male).
onMed(p99,dexamethasone).
fatigue(p99,fatigue_pos).
malaise(p99,malaise_pos).
anorexia(p99,anorexia_pos).
liver_big(p99,liver_big_pos).
spleen_palpable(p99,spleen_palpable_pos).
spiders(p99,spiders_neg).
ascites(p99,ascites_pos).
varices(p99,varices_neg).
alk_phosphate(p99,84).
sgot(p99,23).
albumin(p99,4.2).
histology(p99,histology_pos).
hasIllness(p100,hepatitis_B).
age(p100,60).
fatigue(p100,fatigue_neg).
malaise(p100,malaise_pos).
anorexia(p100,anorexia_pos).
liver_big(p100,liver_big_neg).
liver_firm(p100,liver_firm_neg).
spleen_palpable(p100,spleen_palpable_neg).
spiders(p100,spiders_neg).
ascites(p100,ascites_pos).
varices(p100,varices_pos).
sgot(p100,40).
histology(p100,histology_pos).
hasIllness(p101,hepatitis_B).
age(p101,48).
sex(p101,male).
spleen_palpable(p101,spleen_palpable_pos).
onMed(p101,lamivudine).
fatigue(p101,fatigue_neg).
malaise(p101,malaise_neg).
anorexia(p101,anorexia_pos).
liver_big(p101,liver_big_pos).
ascites(p101,ascites_neg).
varices(p101,varices_neg).
bilirubin(p101,4.80).
alk_phosphate(p101,123).
sgot(p101,157).
protime(p101,31).
histology(p101,histology_pos).
hasIllness(p102,hepatitis_C).
age(p102,22).
onMed(p102,dexamethasone).
onMed(p102,adefovir).
fatigue(p102,fatigue_pos).
anorexia(p102,anorexia_pos).
liver_big(p102,liver_big_pos).
liver_firm(p102,liver_firm_pos).
spiders(p102,spiders_pos).
ascites(p102,ascites_pos).
varices(p102,varices_pos).
sgot(p102,24).
histology(p102,histology_pos).
hasIllness(p103,hepatitis_C).
age(p103,27).
sex(p103,male).
onMed(p103,interferonAlfa2).
fatigue(p103,fatigue_neg).
malaise(p103,malaise_pos).
anorexia(p103,anorexia_pos).
liver_big(p103,liver_big_pos).
liver_firm(p103,liver_firm_neg).
spleen_palpable(p103,spleen_palpable_pos).
spiders(p103,spiders_pos).
ascites(p103,ascites_pos).
varices(p103,varices_pos).
bilirubin(p103,2.40).
sgot(p103,227).
albumin(p103,3.0).
protime(p103,66).
hasIllness(p104,hepatitis_B).
age(p104,51).
sex(p104,male).
onMed(p104,lamivudine).
fatigue(p104,fatigue_neg).
malaise(p104,malaise_neg).
anorexia(p104,anorexia_neg).
liver_big(p104,liver_big_pos).
liver_firm(p104,liver_firm_neg).
spleen_palpable(p104,spleen_palpable_neg).
ascites(p104,ascites_pos).
bilirubin(p104,4.60).
alk_phosphate(p104,215).
sgot(p104,269).
albumin(p104,3.9).
histology(p104,histology_pos).
hasIllness(p105,hepatitis_B).
age(p105,47).
sex(p105,male).
spleen_palpable(p105,spleen_palpable_pos).
onMed(p105,dexamethasone).
fatigue(p105,fatigue_neg).
malaise(p105,malaise_neg).
anorexia(p105,anorexia_pos).
liver_big(p105,liver_big_pos).
liver_firm(p105,liver_firm_neg).
spiders(p105,spiders_pos).
ascites(p105,ascites_neg).
varices(p105,varices_neg).
bilirubin(p105,1.70).
alk_phosphate(p105,86).
sgot(p105,20).
albumin(p105,2.1).
protime(p105,46).
hasIllness(p106,hepatitis_C).
age(p106,25).
sex(p106,male).
spleen_palpable(p106,spleen_palpable_pos).
onMed(p106,lamivudine).
fatigue(p106,fatigue_pos).
malaise(p106,malaise_pos).
anorexia(p106,anorexia_pos).
liver_big(p106,liver_big_pos).
liver_firm(p106,liver_firm_pos).
spiders(p106,spiders_pos).
ascites(p106,ascites_pos).
bilirubin(p106,0.60).
sgot(p106,34).
albumin(p106,6.4).
histology(p106,histology_pos).
hasIllness(p107,hepatitis_C).
age(p107,35).
sex(p107,male).
fatigue(p107,fatigue_neg).
malaise(p107,malaise_pos).
anorexia(p107,anorexia_pos).
spiders(p107,spiders_neg).
ascites(p107,ascites_neg).
bilirubin(p107,1.50).
sgot(p107,58).
albumin(p107,2.6).
histology(p107,histology_pos).
hasIllness(p108,hepatitis_B).
age(p108,45).
sex(p108,male).
fatigue(p108,fatigue_neg).
malaise(p108,malaise_neg).
spiders(p108,spiders_pos).
varices(p108,varices_pos).
sgot(p108,648).
hasIllness(p109,hepatitis_B).
age(p109,54).
sex(p109,male).
fatigue(p109,fatigue_pos).
malaise(p109,malaise_pos).
liver_big(p109,liver_big_neg).
spleen_palpable(p109,spleen_palpable_pos).
spiders(p109,spiders_pos).
ascites(p109,ascites_pos).
varices(p109,varices_pos).
bilirubin(p109,1.00).
alk_phosphate(p109,155).
sgot(p109,225).
albumin(p109,3.6).
protime(p109,67).
histology(p109,histology_pos).
hasIllness(p110,hepatitis_C).
sex(p110,male).
onMed(p110,interferonAlfa2).
malaise(p110,malaise_neg).
anorexia(p110,anorexia_pos).
liver_big(p110,liver_big_pos).
spleen_palpable(p110,spleen_palpable_pos).
spiders(p110,spiders_pos).
ascites(p110,ascites_neg).
alk_phosphate(p110,63).
sgot(p110,80).
albumin(p110,3.0).
histology(p110,histology_pos).
hasIllness(p111,hepatitis_C).
age(p111,7).
sex(p111,male).
onMed(p111,adefovir).
fatigue(p111,fatigue_pos).
malaise(p111,malaise_pos).
anorexia(p111,anorexia_pos).
liver_firm(p111,liver_firm_neg).
spiders(p111,spiders_pos).
ascites(p111,ascites_pos).
varices(p111,varices_pos).
bilirubin(p111,0.70).
alk_phosphate(p111,256).
sgot(p111,25).
albumin(p111,4.2).
histology(p111,histology_pos).
hasIllness(p112,hepatitis_C).
age(p112,42).
sex(p112,male).
fatigue(p112,fatigue_neg).
anorexia(p112,anorexia_pos).
liver_big(p112,liver_big_pos).
liver_firm(p112,liver_firm_pos).
spleen_palpable(p112,spleen_palpable_pos).
spiders(p112,spiders_neg).
ascites(p112,ascites_pos).
varices(p112,varices_pos).
alk_phosphate(p112,62).
sgot(p112,68).
albumin(p112,3.8).
protime(p112,29).
histology(p112,histology_pos).
hasIllness(p113,hepatitis_C).
age(p113,52).
sex(p113,male).
onMed(p113,lamivudine).
malaise(p113,malaise_pos).
anorexia(p113,anorexia_pos).
liver_big(p113,liver_big_pos).
liver_firm(p113,liver_firm_pos).
spleen_palpable(p113,spleen_palpable_pos).
spiders(p113,spiders_pos).
ascites(p113,ascites_pos).
varices(p113,varices_pos).
bilirubin(p113,1.00).
alk_phosphate(p113,85).
sgot(p113,30).
albumin(p113,4.0).
histology(p113,histology_pos).
hasIllness(p114,hepatitis_B).
age(p114,45).
sex(p114,male).
onMed(p114,lamivudine).
fatigue(p114,fatigue_neg).
malaise(p114,malaise_pos).
anorexia(p114,anorexia_pos).
liver_big(p114,liver_big_pos).
liver_firm(p114,liver_firm_neg).
spleen_palpable(p114,spleen_palpable_neg).
spiders(p114,spiders_pos).
ascites(p114,ascites_pos).
varices(p114,varices_pos).
bilirubin(p114,1.20).
sgot(p114,65).
albumin(p114,3.0).
hasIllness(p115,hepatitis_B).
sex(p115,male).
onMed(p115,interferonAlfa2).
fatigue(p115,fatigue_pos).
anorexia(p115,anorexia_pos).
liver_big(p115,liver_big_pos).
liver_firm(p115,liver_firm_pos).
spleen_palpable(p115,spleen_palpable_pos).
spiders(p115,spiders_pos).
ascites(p115,ascites_pos).
varices(p115,varices_pos).
alk_phosphate(p115,141).
sgot(p115,75).
histology(p115,histology_pos).
hasIllness(p116,hepatitis_B).
sex(p116,female).
spleen_palpable(p116,spleen_palpable_pos).
onMed(p116,dexamethasone).
onMed(p116,adefovir).
fatigue(p116,fatigue_neg).
malaise(p116,malaise_pos).
varices(p116,varices_pos).
bilirubin(p116,3.20).
alk_phosphate(p116,119).
sgot(p116,96).
histology(p116,histology_pos).
spiders(p116,spiders_pos).
hasIllness(p117,hepatitis_B).
age(p117,24).
sex(p117,male).
onMed(p117,interferonAlfa2).
fatigue(p117,fatigue_neg).
anorexia(p117,anorexia_pos).
liver_big(p117,liver_big_pos).
spleen_palpable(p117,spleen_palpable_pos).
spiders(p117,spiders_pos).
varices(p117,varices_pos).
bilirubin(p117,1.00).
albumin(p117,4.1).
histology(p117,histology_pos).
hasIllness(p118,hepatitis_B).
sex(p118,male).
onMed(p118,prednisone).
onMed(p118,adefovir).
malaise(p118,malaise_pos).
liver_big(p118,liver_big_pos).
liver_firm(p118,liver_firm_pos).
spleen_palpable(p118,spleen_palpable_pos).
spiders(p118,spiders_pos).
ascites(p118,ascites_pos).
bilirubin(p118,1.00).
alk_phosphate(p118,139).
sgot(p118,81).
albumin(p118,3.9).
protime(p118,62).
histology(p118,histology_pos).
hasIllness(p119,hepatitis_B).
sex(p119,male).
onMed(p119,adefovir).
malaise(p119,malaise_neg).
anorexia(p119,anorexia_pos).
spleen_palpable(p119,spleen_palpable_pos).
varices(p119,varices_pos).
histology(p119,histology_pos).
hasIllness(p120,hepatitis_B).
age(p120,54).
sex(p120,male).
onMed(p120,prednisone).
onMed(p120,adefovir).
fatigue(p120,fatigue_neg).
malaise(p120,malaise_pos).
anorexia(p120,anorexia_pos).
liver_big(p120,liver_big_neg).
liver_firm(p120,liver_firm_neg).
spleen_palpable(p120,spleen_palpable_pos).
spiders(p120,spiders_pos).
ascites(p120,ascites_pos).
varices(p120,varices_pos).
bilirubin(p120,3.20).
alk_phosphate(p120,85).
sgot(p120,28).
albumin(p120,3.8).
histology(p120,histology_pos).
hasIllness(p121,hepatitis_C).
age(p121,56).
sex(p121,male).
onMed(p121,lamivudine).
fatigue(p121,fatigue_neg).
malaise(p121,malaise_neg).
anorexia(p121,anorexia_neg).
liver_big(p121,liver_big_neg).
liver_firm(p121,liver_firm_neg).
spleen_palpable(p121,spleen_palpable_pos).
ascites(p121,ascites_pos).
varices(p121,varices_pos).
bilirubin(p121,2.90).
alk_phosphate(p121,90).
sgot(p121,153).
albumin(p121,4.0).
histology(p121,histology_pos).
hasIllness(p122,hepatitis_C).
age(p122,20).
sex(p122,male).
spleen_palpable(p122,spleen_palpable_pos).
onMed(p122,interferonAlfa2).
malaise(p122,malaise_neg).
anorexia(p122,anorexia_neg).
liver_big(p122,liver_big_pos).
liver_firm(p122,liver_firm_pos).
spiders(p122,spiders_neg).
ascites(p122,ascites_neg).
varices(p122,varices_pos).
bilirubin(p122,1.00).
alk_phosphate(p122,160).
sgot(p122,118).
albumin(p122,2.9).
protime(p122,23).
histology(p122,histology_pos).
hasIllness(p123,hepatitis_B).
age(p123,42).
sex(p123,male).
onMed(p123,dexamethasone).
onMed(p123,lamivudine).
fatigue(p123,fatigue_pos).
malaise(p123,malaise_pos).
anorexia(p123,anorexia_pos).
liver_big(p123,liver_big_pos).
liver_firm(p123,liver_firm_pos).
spleen_palpable(p123,spleen_palpable_neg).
spiders(p123,spiders_pos).
varices(p123,varices_pos).
bilirubin(p123,1.50).
sgot(p123,40).
histology(p123,histology_pos).
hasIllness(p124,hepatitis_B).
age(p124,37).
sex(p124,male).
onMed(p124,adefovir).
fatigue(p124,fatigue_neg).
malaise(p124,malaise_pos).
anorexia(p124,anorexia_pos).
liver_big(p124,liver_big_pos).
liver_firm(p124,liver_firm_pos).
ascites(p124,ascites_pos).
varices(p124,varices_pos).
bilirubin(p124,0.90).
sgot(p124,231).
histology(p124,histology_pos).
hasIllness(p125,hepatitis_C).
age(p125,50).
onMed(p125,cortisone).
onMed(p125,adefovir).
malaise(p125,malaise_pos).
liver_big(p125,liver_big_pos).
liver_firm(p125,liver_firm_neg).
spleen_palpable(p125,spleen_palpable_neg).
spiders(p125,spiders_neg).
ascites(p125,ascites_pos).
varices(p125,varices_pos).
bilirubin(p125,1.00).
alk_phosphate(p125,85).
sgot(p125,75).
albumin(p125,4.0).
protime(p125,72).
histology(p125,histology_pos).
hasIllness(p126,hepatitis_B).
sex(p126,female).
onMed(p126,lamivudine).
fatigue(p126,fatigue_neg).
malaise(p126,malaise_neg).
anorexia(p126,anorexia_neg).
liver_big(p126,liver_big_neg).
spleen_palpable(p126,spleen_palpable_pos).
spiders(p126,spiders_neg).
ascites(p126,ascites_pos).
varices(p126,varices_pos).
bilirubin(p126,0.70).
alk_phosphate(p126,70).
albumin(p126,4.1).
protime(p126,100).
histology(p126,histology_pos).
hasIllness(p127,hepatitis_B).
age(p127,28).
sex(p127,male).
onMed(p127,prednisone).
onMed(p127,interferonAlfa2).
malaise(p127,malaise_neg).
anorexia(p127,anorexia_neg).
spleen_palpable(p127,spleen_palpable_pos).
spiders(p127,spiders_neg).
ascites(p127,ascites_neg).
varices(p127,varices_pos).
bilirubin(p127,1.00).
sgot(p127,20).
albumin(p127,4.0).
histology(p127,histology_pos).
hasIllness(p128,hepatitis_C).
sex(p128,male).
onMed(p128,interferonAlfa2).
fatigue(p128,fatigue_neg).
malaise(p128,malaise_pos).
anorexia(p128,anorexia_pos).
liver_big(p128,liver_big_pos).
liver_firm(p128,liver_firm_neg).
spleen_palpable(p128,spleen_palpable_neg).
spiders(p128,spiders_pos).
varices(p128,varices_neg).
sgot(p128,75).
albumin(p128,2.4).
protime(p128,32).
hasIllness(p129,hepatitis_B).
age(p129,54).
onMed(p129,adefovir).
fatigue(p129,fatigue_neg).
anorexia(p129,anorexia_pos).
liver_firm(p129,liver_firm_pos).
spleen_palpable(p129,spleen_palpable_pos).
spiders(p129,spiders_pos).
ascites(p129,ascites_neg).
varices(p129,varices_pos).
bilirubin(p129,1.20).
sgot(p129,92).
albumin(p129,3.1).
protime(p129,66).
histology(p129,histology_pos).
hasIllness(p130,hepatitis_B).
age(p130,57).
sex(p130,male).
onMed(p130,lamivudine).
fatigue(p130,fatigue_neg).
malaise(p130,malaise_neg).
anorexia(p130,anorexia_pos).
liver_big(p130,liver_big_pos).
liver_firm(p130,liver_firm_pos).
spleen_palpable(p130,spleen_palpable_pos).
spiders(p130,spiders_neg).
ascites(p130,ascites_neg).
varices(p130,varices_pos).
bilirubin(p130,4.60).
alk_phosphate(p130,82).
sgot(p130,55).
protime(p130,30).
histology(p130,histology_pos).
hasIllness(p131,hepatitis_C).
age(p131,54).
sex(p131,male).
onMed(p131,dexamethasone).
onMed(p131,lamivudine).
fatigue(p131,fatigue_pos).
malaise(p131,malaise_pos).
anorexia(p131,anorexia_pos).
liver_big(p131,liver_big_pos).
liver_firm(p131,liver_firm_pos).
ascites(p131,ascites_pos).
varices(p131,varices_pos).
bilirubin(p131,1.00).
alk_phosphate(p131,85).
sgot(p131,30).
albumin(p131,4.5).
protime(p131,0).
histology(p131,histology_pos).
hasIllness(p132,hepatitis_B).
age(p132,31).
onMed(p132,adefovir).
fatigue(p132,fatigue_neg).
malaise(p132,malaise_neg).
anorexia(p132,anorexia_neg).
liver_big(p132,liver_big_pos).
spleen_palpable(p132,spleen_palpable_neg).
spiders(p132,spiders_pos).
ascites(p132,ascites_pos).
bilirubin(p132,8.00).
sgot(p132,101).
histology(p132,histology_pos).
hasIllness(p133,hepatitis_B).
age(p133,48).
sex(p133,male).
onMed(p133,cortisone).
onMed(p133,adefovir).
malaise(p133,malaise_neg).
anorexia(p133,anorexia_neg).
spleen_palpable(p133,spleen_palpable_pos).
spiders(p133,spiders_neg).
ascites(p133,ascites_pos).
varices(p133,varices_pos).
bilirubin(p133,2.00).
albumin(p133,3.8).
hasIllness(p134,hepatitis_C).
age(p134,72).
sex(p134,male).
onMed(p134,prednisone).
fatigue(p134,fatigue_neg).
anorexia(p134,anorexia_pos).
liver_big(p134,liver_big_pos).
liver_firm(p134,liver_firm_neg).
spleen_palpable(p134,spleen_palpable_pos).
spiders(p134,spiders_pos).
ascites(p134,ascites_pos).
bilirubin(p134,1.00).
alk_phosphate(p134,115).
sgot(p134,52).
albumin(p134,3.4).
protime(p134,50).
histology(p134,histology_pos).
hasIllness(p135,hepatitis_C).
age(p135,38).
sex(p135,male).
onMed(p135,adefovir).
fatigue(p135,fatigue_pos).
anorexia(p135,anorexia_pos).
liver_firm(p135,liver_firm_neg).
spleen_palpable(p135,spleen_palpable_pos).
spiders(p135,spiders_pos).
ascites(p135,ascites_pos).
varices(p135,varices_pos).
bilirubin(p135,0.40).
alk_phosphate(p135,243).
albumin(p135,3.8).
protime(p135,90).
histology(p135,histology_pos).
hasIllness(p136,hepatitis_C).
age(p136,25).
sex(p136,male).
onMed(p136,cortisone).
onMed(p136,lamivudine).
fatigue(p136,fatigue_neg).
malaise(p136,malaise_pos).
anorexia(p136,anorexia_pos).
liver_big(p136,liver_big_neg).
liver_firm(p136,liver_firm_neg).
spleen_palpable(p136,spleen_palpable_neg).
spiders(p136,spiders_neg).
ascites(p136,ascites_neg).
varices(p136,varices_neg).
bilirubin(p136,1.30).
alk_phosphate(p136,181).
sgot(p136,181).
albumin(p136,4.5).
protime(p136,57).
histology(p136,histology_pos).
hasIllness(p137,hepatitis_C).
age(p137,51).
sex(p137,male).
onMed(p137,prednisone).
onMed(p137,adefovir).
fatigue(p137,fatigue_pos).
malaise(p137,malaise_pos).
anorexia(p137,anorexia_pos).
spleen_palpable(p137,spleen_palpable_pos).
spiders(p137,spiders_neg).
ascites(p137,ascites_pos).
varices(p137,varices_pos).
sgot(p137,33).
albumin(p137,4.5).
histology(p137,histology_pos).
hasIllness(p138,hepatitis_B).
age(p138,38).
sex(p138,male).
fatigue(p138,fatigue_pos).
malaise(p138,malaise_pos).
liver_big(p138,liver_big_pos).
liver_firm(p138,liver_firm_neg).
spiders(p138,spiders_neg).
ascites(p138,ascites_pos).
varices(p138,varices_neg).
alk_phosphate(p138,130).
sgot(p138,140).
albumin(p138,3.5).
protime(p138,56).
histology(p138,histology_pos).
hasIllness(p139,hepatitis_B).
age(p139,47).
sex(p139,male).
onMed(p139,prednisone).
onMed(p139,interferonAlfa2).
fatigue(p139,fatigue_neg).
malaise(p139,malaise_neg).
anorexia(p139,anorexia_pos).
liver_firm(p139,liver_firm_neg).
spleen_palpable(p139,spleen_palpable_pos).
spiders(p139,spiders_neg).
ascites(p139,ascites_neg).
varices(p139,varices_neg).
bilirubin(p139,1.00).
alk_phosphate(p139,166).
sgot(p139,30).
albumin(p139,2.6).
histology(p139,histology_pos).
hasIllness(p140,hepatitis_B).
age(p140,45).
sex(p140,male).
onMed(p140,cortisone).
fatigue(p140,fatigue_pos).
anorexia(p140,anorexia_pos).
liver_big(p140,liver_big_pos).
liver_firm(p140,liver_firm_pos).
spleen_palpable(p140,spleen_palpable_pos).
spiders(p140,spiders_pos).
ascites(p140,ascites_pos).
varices(p140,varices_pos).
bilirubin(p140,1.30).
alk_phosphate(p140,85).
sgot(p140,44).
protime(p140,85).
histology(p140,histology_pos).
hasIllness(p141,hepatitis_B).
age(p141,36).
sex(p141,male).
spleen_palpable(p141,spleen_palpable_pos).
onMed(p141,lamivudine).
fatigue(p141,fatigue_neg).
malaise(p141,malaise_neg).
anorexia(p141,anorexia_neg).
liver_big(p141,liver_big_neg).
liver_firm(p141,liver_firm_neg).
spiders(p141,spiders_neg).
varices(p141,varices_neg).
bilirubin(p141,1.70).
alk_phosphate(p141,295).
sgot(p141,60).
albumin(p141,2.7).
histology(p141,histology_pos).
hasIllness(p142,hepatitis_B).
age(p142,54).
onMed(p142,interferonAlfa2).
fatigue(p142,fatigue_neg).
malaise(p142,malaise_neg).
anorexia(p142,anorexia_pos).
spleen_palpable(p142,spleen_palpable_neg).
spiders(p142,spiders_pos).
varices(p142,varices_pos).
bilirubin(p142,3.90).
alk_phosphate(p142,120).
albumin(p142,3.5).
histology(p142,histology_pos).
hasIllness(p143,hepatitis_B).
age(p143,51).
sex(p143,male).
onMed(p143,dexamethasone).
onMed(p143,lamivudine).
fatigue(p143,fatigue_neg).
anorexia(p143,anorexia_pos).
liver_big(p143,liver_big_pos).
liver_firm(p143,liver_firm_neg).
spleen_palpable(p143,spleen_palpable_neg).
spiders(p143,spiders_neg).
ascites(p143,ascites_pos).
bilirubin(p143,1.00).
sgot(p143,20).
albumin(p143,3.0).
hasIllness(p144,hepatitis_C).
age(p144,49).
sex(p144,male).
onMed(p144,adefovir).
fatigue(p144,fatigue_neg).
anorexia(p144,anorexia_pos).
liver_firm(p144,liver_firm_pos).
ascites(p144,ascites_pos).
varices(p144,varices_pos).
bilirubin(p144,1.40).
sgot(p144,70).
albumin(p144,3.5).
protime(p144,35).
histology(p144,histology_pos).
hasIllness(p145,hepatitis_C).
sex(p145,male).
onMed(p145,dexamethasone).
onMed(p145,interferonAlfa2).
fatigue(p145,fatigue_neg).
malaise(p145,malaise_neg).
anorexia(p145,anorexia_neg).
liver_big(p145,liver_big_pos).
liver_firm(p145,liver_firm_pos).
spiders(p145,spiders_neg).
ascites(p145,ascites_neg).
histology(p145,histology_pos).
hasIllness(p146,hepatitis_B).
age(p146,31).
sex(p146,male).
onMed(p146,interferonAlfa2).
fatigue(p146,fatigue_neg).
malaise(p146,malaise_pos).
liver_big(p146,liver_big_pos).
liver_firm(p146,liver_firm_pos).
spleen_palpable(p146,spleen_palpable_pos).
ascites(p146,ascites_pos).
varices(p146,varices_pos).
bilirubin(p146,1.20).
alk_phosphate(p146,75).
albumin(p146,4.2).
protime(p146,54).
histology(p146,histology_pos).
hasIllness(p147,hepatitis_B).
age(p147,41).
onMed(p147,prednisone).
onMed(p147,lamivudine).
fatigue(p147,fatigue_neg).
malaise(p147,malaise_pos).
anorexia(p147,anorexia_pos).
liver_big(p147,liver_big_pos).
liver_firm(p147,liver_firm_neg).
spleen_palpable(p147,spleen_palpable_neg).
ascites(p147,ascites_pos).
varices(p147,varices_neg).
alk_phosphate(p147,65).
albumin(p147,3.4).
histology(p147,histology_pos).
hasIllness(p148,hepatitis_C).
age(p148,70).
onMed(p148,lamivudine).
fatigue(p148,fatigue_neg).
malaise(p148,malaise_neg).
anorexia(p148,anorexia_neg).
bilirubin(p148,1.70).
albumin(p148,2.8).
protime(p148,35).
histology(p148,histology_pos).
hasIllness(p149,hepatitis_B).
age(p149,20).
sex(p149,male).
spleen_palpable(p149,spleen_palpable_pos).
onMed(p149,adefovir).
fatigue(p149,fatigue_pos).
malaise(p149,malaise_pos).
anorexia(p149,anorexia_pos).
spiders(p149,spiders_pos).
varices(p149,varices_pos).
bilirubin(p149,0.90).
alk_phosphate(p149,89).
sgot(p149,152).
histology(p149,histology_pos).
hasIllness(p150,hepatitis_B).
onMed(p150,lamivudine).
fatigue(p150,fatigue_pos).
malaise(p150,malaise_pos).
anorexia(p150,anorexia_pos).
liver_big(p150,liver_big_pos).
liver_firm(p150,liver_firm_pos).
spleen_palpable(p150,spleen_palpable_pos).
spiders(p150,spiders_pos).
ascites(p150,ascites_pos).
varices(p150,varices_pos).
bilirubin(p150,0.60).
alk_phosphate(p150,120).
albumin(p150,4.0).
histology(p150,histology_pos).
hasIllness(p151,hepatitis_C).
sex(p151,male).
onMed(p151,prednisone).
onMed(p151,adefovir).
fatigue(p151,fatigue_neg).
malaise(p151,malaise_neg).
liver_firm(p151,liver_firm_pos).
spleen_palpable(p151,spleen_palpable_pos).
spiders(p151,spiders_neg).
ascites(p151,ascites_neg).
varices(p151,varices_neg).
bilirubin(p151,7.60).
sgot(p151,242).
albumin(p151,3.3).
protime(p151,50).
histology(p151,histology_pos).
hasIllness(p152,hepatitis_C).
age(p152,44).
sex(p152,male).
onMed(p152,dexamethasone).
onMed(p152,interferonAlfa2).
fatigue(p152,fatigue_neg).
malaise(p152,malaise_pos).
liver_big(p152,liver_big_pos).
spleen_palpable(p152,spleen_palpable_pos).
spiders(p152,spiders_pos).
ascites(p152,ascites_pos).
varices(p152,varices_pos).
bilirubin(p152,0.90).
alk_phosphate(p152,126).
sgot(p152,142).
albumin(p152,4.3).
histology(p152,histology_pos).
hasIllness(p153,hepatitis_C).
age(p153,61).
sex(p153,male).
onMed(p153,lamivudine).
fatigue(p153,fatigue_neg).
anorexia(p153,anorexia_pos).
liver_big(p153,liver_big_neg).
liver_firm(p153,liver_firm_neg).
spiders(p153,spiders_neg).
bilirubin(p153,0.80).
alk_phosphate(p153,75).
sgot(p153,20).
albumin(p153,4.1).
histology(p153,histology_pos).
hasIllness(p154,hepatitis_B).
age(p154,53).
sex(p154,female).
spleen_palpable(p154,spleen_palpable_pos).
onMed(p154,lamivudine).
malaise(p154,malaise_pos).
anorexia(p154,anorexia_pos).
liver_big(p154,liver_big_pos).
liver_firm(p154,liver_firm_pos).
spiders(p154,spiders_neg).
ascites(p154,ascites_pos).
varices(p154,varices_neg).
alk_phosphate(p154,81).
sgot(p154,19).
protime(p154,48).
histology(p154,histology_pos).
hasIllness(p155,hepatitis_C).
age(p155,43).
sex(p155,male).
onMed(p155,interferonAlfa2).
fatigue(p155,fatigue_neg).
malaise(p155,malaise_pos).
anorexia(p155,anorexia_pos).
liver_big(p155,liver_big_pos).
liver_firm(p155,liver_firm_pos).
spleen_palpable(p155,spleen_palpable_neg).
spiders(p155,spiders_neg).
ascites(p155,ascites_neg).
varices(p155,varices_pos).
bilirubin(p155,1.20).
sgot(p155,19).
albumin(p155,3.1).
protime(p155,42).
%%% Ontology - isa relationships %%%
isa(human,something).
isa(patient,human).
isa(p1,patient).
isa(p2,patient).
isa(p3,patient).
isa(p4,patient).
isa(p5,patient).
isa(p6,patient).
isa(p7,patient).
isa(p8,patient).
isa(p9,patient).
isa(p10,patient).
isa(p11,patient).
isa(p12,patient).
isa(p13,patient).
isa(p14,patient).
isa(p15,patient).
isa(p16,patient).
isa(p17,patient).
isa(p18,patient).
isa(p19,patient).
isa(p20,patient).
isa(p21,patient).
isa(p22,patient).
isa(p23,patient).
isa(p24,patient).
isa(p25,patient).
isa(p26,patient).
isa(p27,patient).
isa(p28,patient).
isa(p29,patient).
isa(p30,patient).
isa(p31,patient).
isa(p32,patient).
isa(p33,patient).
isa(p34,patient).
isa(p35,patient).
isa(p36,patient).
isa(p37,patient).
isa(p38,patient).
isa(p39,patient).
isa(p40,patient).
isa(p41,patient).
isa(p42,patient).
isa(p43,patient).
isa(p44,patient).
isa(p45,patient).
isa(p46,patient).
isa(p47,patient).
isa(p48,patient).
isa(p49,patient).
isa(p50,patient).
isa(p51,patient).
isa(p52,patient).
isa(p53,patient).
isa(p54,patient).
isa(p55,patient).
isa(p56,patient).
isa(p57,patient).
isa(p58,patient).
isa(p59,patient).
isa(p60,patient).
isa(p61,patient).
isa(p62,patient).
isa(p63,patient).
isa(p64,patient).
isa(p65,patient).
isa(p66,patient).
isa(p67,patient).
isa(p68,patient).
isa(p69,patient).
isa(p70,patient).
isa(p71,patient).
isa(p72,patient).
isa(p73,patient).
isa(p74,patient).
isa(p75,patient).
isa(p76,patient).
isa(p77,patient).
isa(p78,patient).
isa(p79,patient).
isa(p80,patient).
isa(p81,patient).
isa(p82,patient).
isa(p83,patient).
isa(p84,patient).
isa(p85,patient).
isa(p86,patient).
isa(p87,patient).
isa(p88,patient).
isa(p89,patient).
isa(p90,patient).
isa(p91,patient).
isa(p92,patient).
isa(p93,patient).
isa(p94,patient).
isa(p95,patient).
isa(p96,patient).
isa(p97,patient).
isa(p98,patient).
isa(p99,patient).
isa(p100,patient).
isa(p101,patient).
isa(p102,patient).
isa(p103,patient).
isa(p104,patient).
isa(p105,patient).
isa(p106,patient).
isa(p107,patient).
isa(p108,patient).
isa(p109,patient).
isa(p110,patient).
isa(p111,patient).
isa(p112,patient).
isa(p113,patient).
isa(p114,patient).
isa(p115,patient).
isa(p116,patient).
isa(p117,patient).
isa(p118,patient).
isa(p119,patient).
isa(p120,patient).
isa(p121,patient).
isa(p122,patient).
isa(p123,patient).
isa(p124,patient).
isa(p125,patient).
isa(p126,patient).
isa(p127,patient).
isa(p128,patient).
isa(p129,patient).
isa(p130,patient).
isa(p131,patient).
isa(p132,patient).
isa(p133,patient).
isa(p134,patient).
isa(p135,patient).
isa(p136,patient).
isa(p137,patient).
isa(p138,patient).
isa(p139,patient).
isa(p140,patient).
isa(p141,patient).
isa(p142,patient).
isa(p143,patient).
isa(p144,patient).
isa(p145,patient).
isa(p146,patient).
isa(p147,patient).
isa(p148,patient).
isa(p149,patient).
isa(p150,patient).
isa(p151,patient).
isa(p152,patient).
isa(p153,patient).
isa(p154,patient).
isa(p155,patient).
isa(gender,something).
isa(female,gender).
isa(male,gender).
isa(medicine,something).
isa(steroids,medicine).
isa(cortisone,steroids).
isa(prednisone,steroids).
isa(dexamethasone,steroids).
isa(antivirals,medicine).
isa(interferonAlfa2,antivirals).
isa(lamivudine,antivirals).
isa(adefovir,antivirals).
isa(symptom,something).
isa(fatigue_res,symptom).
isa(fatigue_pos,fatigue_res).
isa(fatigue_neg,fatigue_res).
isa(malaise_res,symptom).
isa(malaise_pos,malaise_res).
isa(malaise_neg,malaise_res).
isa(anorexia_res,symptom).
isa(anorexia_pos,anorexia_res).
isa(anorexia_neg,anorexia_res).
isa(physical_sign,something).
isa(liver_big_res,physical_sign).
isa(liver_big_pos,liver_big_res).
isa(liver_big_neg,liver_big_res).
isa(liver_firm_res,physical_sign).
isa(liver_firm_pos,liver_firm_res).
isa(liver_firm_neg,liver_firm_res).
isa(spleen_palpable_res,physical_sign).
isa(spleen_palpable_pos,spleen_palpable_res).
isa(spleen_palpable_neg,spleen_palpable_res).
isa(spiders_res,physical_sign).
isa(spiders_pos,spiders_res).
isa(spiders_neg,spiders_res).
isa(ascites_res,physical_sign).
isa(ascites_pos,ascites_res).
isa(ascites_neg,ascites_res).
isa(varices_res,physical_sign).
isa(varices_pos,varices_res).
isa(varices_neg,varices_res).
isa(chemicals,something).
isa(blood_test_res,chemicals).
isa(urin_test_res,chemicals).
isa(lab_test,something).
isa(histology_res,lab_test).
isa(histology_pos,histology_res).
isa(histology_neg,histology_res).
%%%	Deductive Rules %%%
live(X,false):-type(X,LiverDiseasePatie), age(X,Age),liver_firm(X,liver_firm_pos),spiders(X,spiders_neg),(Age>40).
live(X,false):-type(X,LiverDiseasePatie), ascites(X,ascites_neg),albumin(X,Albumin),(Albumin<40|Albumin=40).
live(X,false):-type(X,LiverDiseasePatie), ascites(X,ascites_neg),albumin(X,Albumin),(Albumin>2.9).
live(X,false):-type(X,LiverDiseasePatie), sex(X,male),liver_big(X,liver_big_neg),spiders(X,spiders_neg),ascites(X,ascites_pos),sgot(X,Sgot),Sgot>101.
live(X,false):-type(X,LiverDiseasePatie), sex(X,male),spiders(X,spiders_neg),sgot(X,Sgot),Sgot>101.
live(X,true):-type(X,LiverDiseasePatie), liver_firm(X,liver_firm_neg),spiders(X,spiders_neg),ascites(X,ascites_pos),sgot(X,Sgot),(Sgot<101|Sgot=101).
live(X,true):-type(X,LiverDiseasePatie), spiders(X,spiders_pos),ascites(X,ascites_pos).
live(X,true):-type(X,LiverDiseasePatie), age(X,Age),liver_firm(X,liver_firm_pos),ascites(X,ascites_pos),(Age<40|Age=40).
live(X,true):-type(X,LiverDiseasePatie), bilirubin(X,Bilirubin),albumin(X,Albumin),(Bilirubin<2.9|Bilirubin=2.9),(Albumin>2.8).
%%%	Plausible Rules %%%
varices(P,X) :- ascites(P,Y).
liver_big(P,X) :- liver_firm(P,Y).
liver_big(P,X) :- varices(P,Y).
liver_big(P,X) :- ascites(P,Y).
liver_firm(P,X) :- liver_big(P,Y).
liver_firm(P,X) :- varices(P,Y).
liver_firm(P,X) :- ascites(P,Y).
% all the above plausible rules can be summarized in: 
% physcialSign(P,(type LiverIssue)) :~ physcialSign(P,(type VeinIssue)).
% physcialSign(P,(type VeinIssue)) :~ physcialSign(P,(type VeinIssue)).
