# Supplementary material for: Semantics-based plausible reasoning to extend the knowledge coverage of medical knowledge bases for improved clinical decision support
Source: BioData Min. 2017 Feb 10;10:7. doi: 10.1186/s13040-017-0123-y (PMC5303296; doi:10.1186/s13040-017-0123-y)
Supplement: Additional file 4: — The ontology used in the ontology-based reasoning is available at https://goo.gl/V2PXKl. (OWL 12 kb) [file 13040_2017_123_MOESM4_ESM.owl]

<?xml version="1.0"?>
<rdf:RDF
    xmlns:rdf="http://www.w3.org/1999/02/22-rdf-syntax-ns#"
    xmlns:protege="http://protege.stanford.edu/plugins/owl/protege#"
    xmlns:xsp="http://www.owl-ontologies.com/2005/08/07/xsp.owl#"
    xmlns:owl="http://www.w3.org/2002/07/owl#"
    xmlns="https://niche.cs.dal.ca/HepatitisOntology.owl#"
    xmlns:xsd="http://www.w3.org/2001/XMLSchema#"
    xmlns:swrl="http://www.w3.org/2003/11/swrl#"
    xmlns:swrlb="http://www.w3.org/2003/11/swrlb#"
    xmlns:rdfs="http://www.w3.org/2000/01/rdf-schema#"
  xml:base="https://niche.cs.dal.ca/HepatitisOntology.owl">
  <owl:Ontology rdf:about=""/>
  <owl:Class rdf:ID="Patient">
    <rdfs:subClassOf>
      <owl:Class rdf:ID="Person"/>
    </rdfs:subClassOf>
  </owl:Class>
  <owl:Class rdf:ID="Hepatitis">
    <rdfs:subClassOf>
      <owl:Class rdf:ID="Liver_Disease"/>
    </rdfs:subClassOf>
  </owl:Class>
  <owl:Class rdf:ID="LiverDiseasePatient">
    <rdfs:subClassOf>
      <owl:Restriction>
        <owl:someValuesFrom>
          <owl:Class rdf:about="#Liver_Disease"/>
        </owl:someValuesFrom>
        <owl:onProperty>
          <owl:ObjectProperty rdf:ID="hasIllness"/>
        </owl:onProperty>
      </owl:Restriction>
    </rdfs:subClassOf>
    <rdfs:subClassOf rdf:resource="#Patient"/>
  </owl:Class>
  <owl:Class rdf:ID="Physician">
    <rdfs:subClassOf rdf:resource="#Person"/>
  </owl:Class>
  <owl:Class rdf:ID="Antivirals">
    <rdfs:subClassOf>
      <owl:Class rdf:ID="Medicine"/>
    </rdfs:subClassOf>
  </owl:Class>
  <owl:Class rdf:ID="Blood_Test">
    <rdfs:subClassOf>
      <owl:Class rdf:ID="Lab_Test"/>
    </rdfs:subClassOf>
  </owl:Class>
  <owl:Class rdf:about="#Medicine">
    <rdfs:subClassOf>
      <owl:Class rdf:ID="Treatment"/>
    </rdfs:subClassOf>
  </owl:Class>
  <owl:Class rdf:ID="Radiology_Treatment">
    <rdfs:subClassOf>
      <owl:Class rdf:about="#Treatment"/>
    </rdfs:subClassOf>
  </owl:Class>
  <owl:Class rdf:ID="Disease"/>
  <owl:Class rdf:ID="Age">
    <rdfs:subClassOf>
      <owl:Class rdf:ID="Demographics"/>
    </rdfs:subClassOf>
  </owl:Class>
  <owl:Class rdf:about="#Liver_Disease">
    <rdfs:subClassOf rdf:resource="#Disease"/>
  </owl:Class>
  <owl:Class rdf:ID="Radiology_Test">
    <rdfs:subClassOf>
      <owl:Class rdf:ID="Diagnostic_Test"/>
    </rdfs:subClassOf>
  </owl:Class>
  <owl:Class rdf:ID="Pathology">
    <rdfs:subClassOf>
      <owl:Class rdf:about="#Diagnostic_Test"/>
    </rdfs:subClassOf>
  </owl:Class>
  <owl:Class rdf:ID="Clinical_Feature">
    <rdfs:subClassOf>
      <owl:Class rdf:ID="Diagnosis"/>
    </rdfs:subClassOf>
  </owl:Class>
  <owl:Class rdf:about="#Lab_Test">
    <rdfs:subClassOf>
      <owl:Class rdf:about="#Diagnostic_Test"/>
    </rdfs:subClassOf>
  </owl:Class>
  <owl:Class rdf:about="#Diagnostic_Test">
    <rdfs:subClassOf>
      <owl:Class rdf:about="#Diagnosis"/>
    </rdfs:subClassOf>
  </owl:Class>
  <owl:Class rdf:ID="Symptom">
    <rdfs:subClassOf rdf:resource="#Clinical_Feature"/>
  </owl:Class>
  <owl:Class rdf:about="#Diagnosis">
    <rdfs:subClassOf>
      <owl:Class rdf:ID="Medical"/>
    </rdfs:subClassOf>
  </owl:Class>
  <owl:Class rdf:about="#Treatment">
    <rdfs:subClassOf rdf:resource="#Medical"/>
  </owl:Class>
  <owl:Class rdf:ID="Physioterapy">
    <rdfs:subClassOf rdf:resource="#Treatment"/>
  </owl:Class>
  <owl:Class rdf:ID="Steroids">
    <rdfs:subClassOf rdf:resource="#Medicine"/>
  </owl:Class>
  <owl:Class rdf:ID="Gender">
    <rdfs:subClassOf rdf:resource="#Demographics"/>
  </owl:Class>
  <owl:Class rdf:ID="Physical_Sign">
    <rdfs:subClassOf rdf:resource="#Clinical_Feature"/>
  </owl:Class>
  <owl:Class rdf:ID="Urine_Test">
    <rdfs:subClassOf rdf:resource="#Lab_Test"/>
  </owl:Class>
  <owl:ObjectProperty rdf:about="#hasIllness">
    <rdfs:range rdf:resource="#Disease"/>
    <rdfs:domain rdf:resource="#Patient"/>
  </owl:ObjectProperty>
  <owl:ObjectProperty rdf:ID="physicalSign">
    <rdfs:domain rdf:resource="#Patient"/>
    <rdfs:range rdf:resource="#Physical_Sign"/>
  </owl:ObjectProperty>
  <owl:ObjectProperty rdf:ID="symptom">
    <rdfs:range rdf:resource="#Symptom"/>
    <rdfs:domain rdf:resource="#Patient"/>
  </owl:ObjectProperty>
  <owl:ObjectProperty rdf:ID="onMed">
    <rdfs:range rdf:resource="#Medicine"/>
    <rdfs:domain rdf:resource="#Patient"/>
  </owl:ObjectProperty>
  <owl:ObjectProperty rdf:ID="sex">
    <rdfs:domain rdf:resource="#Person"/>
    <rdfs:range rdf:resource="#Gender"/>
  </owl:ObjectProperty>
  <owl:DatatypeProperty rdf:ID="alk_phosphate">
    <rdfs:range rdf:resource="http://www.w3.org/2001/XMLSchema#int"/>
    <rdfs:domain rdf:resource="#Patient"/>
  </owl:DatatypeProperty>
  <owl:DatatypeProperty rdf:ID="labTestValue">
    <rdfs:range rdf:resource="http://www.w3.org/2001/XMLSchema#float"/>
    <rdfs:domain rdf:resource="#Lab_Test"/>
  </owl:DatatypeProperty>
  <owl:DatatypeProperty rdf:ID="albumin">
    <rdfs:domain rdf:resource="#Patient"/>
    <rdfs:range rdf:resource="http://www.w3.org/2001/XMLSchema#float"/>
  </owl:DatatypeProperty>
  <owl:DatatypeProperty rdf:ID="age">
    <rdfs:range rdf:resource="http://www.w3.org/2001/XMLSchema#int"/>
    <rdfs:domain rdf:resource="#Person"/>
  </owl:DatatypeProperty>
  <owl:DatatypeProperty rdf:ID="first_name">
    <rdfs:domain rdf:resource="#Person"/>
    <rdfs:range rdf:resource="http://www.w3.org/2001/XMLSchema#string"/>
  </owl:DatatypeProperty>
  <owl:DatatypeProperty rdf:ID="histology">
    <rdfs:range rdf:resource="http://www.w3.org/2001/XMLSchema#boolean"/>
    <rdfs:domain rdf:resource="#Patient"/>
  </owl:DatatypeProperty>
  <owl:DatatypeProperty rdf:ID="sgot">
    <rdfs:domain rdf:resource="#Patient"/>
    <rdfs:range rdf:resource="http://www.w3.org/2001/XMLSchema#int"/>
  </owl:DatatypeProperty>
  <owl:DatatypeProperty rdf:ID="protime">
    <rdfs:range rdf:resource="http://www.w3.org/2001/XMLSchema#int"/>
    <rdfs:domain rdf:resource="#Patient"/>
  </owl:DatatypeProperty>
  <owl:DatatypeProperty rdf:ID="last_name">
    <rdfs:range rdf:resource="http://www.w3.org/2001/XMLSchema#string"/>
    <rdfs:domain rdf:resource="#Person"/>
  </owl:DatatypeProperty>
  <owl:DatatypeProperty rdf:ID="bilirubin">
    <rdfs:range rdf:resource="http://www.w3.org/2001/XMLSchema#float"/>
    <rdfs:domain rdf:resource="#Patient"/>
  </owl:DatatypeProperty>
  <owl:DatatypeProperty rdf:ID="id">
    <rdfs:domain rdf:resource="#Person"/>
    <rdfs:range rdf:resource="http://www.w3.org/2001/XMLSchema#int"/>
  </owl:DatatypeProperty>
  <Patient rdf:ID="Patient52"/>
  <Patient rdf:ID="Patient150"/>
  <Physical_Sign rdf:ID="Spiders"/>
  <Patient rdf:ID="Patient126"/>
  <Patient rdf:ID="Patient136"/>
  <Patient rdf:ID="Patient62"/>
  <Patient rdf:ID="Patient91"/>
  <Patient rdf:ID="Patient39"/>
  <Patient rdf:ID="Patient10"/>
  <Patient rdf:ID="Patient24"/>
  <Patient rdf:ID="Patient49"/>
  <Patient rdf:ID="Patient151"/>
  <Patient rdf:ID="Patient51"/>
  <Patient rdf:ID="Patient89"/>
  <Patient rdf:ID="Patient127"/>
  <Patient rdf:ID="Patient79"/>
  <Patient rdf:ID="Patient137"/>
  <Patient rdf:ID="Patient61"/>
  <Patient rdf:ID="Patient92"/>
  <Liver_Disease rdf:ID="Alcoholic_liver_disease"/>
  <Patient rdf:ID="Patient128"/>
  <Patient rdf:ID="Patient23"/>
  <Patient rdf:ID="Patient124"/>
  <Patient rdf:ID="Patient50"/>
  <Patient rdf:ID="Patient64"/>
  <Antivirals rdf:ID="Adefovir"/>
  <Hepatitis rdf:ID="Hepatitis_C"/>
  <Patient rdf:ID="Patient138"/>
  <Patient rdf:ID="Patient78"/>
  <Patient rdf:ID="Patient37"/>
  <Patient rdf:ID="Patient12"/>
  <Patient rdf:ID="Patient110"/>
  <Steroids rdf:ID="Prednisone"/>
  <Patient rdf:ID="Patient139"/>
  <Blood_Test rdf:ID="SGOT"/>
  <Symptom rdf:ID="Anorexia"/>
  <Patient rdf:ID="Patient22"/>
  <Patient rdf:ID="Patient125"/>
  <Patient rdf:ID="Patient90"/>
  <Patient rdf:ID="Patient63"/>
  <Patient rdf:ID="Patient77"/>
  <Patient rdf:ID="Patient11"/>
  <Patient rdf:ID="Patient38"/>
  <Patient rdf:ID="Patient111"/>
  <Blood_Test rdf:ID="Alk_Phosphate"/>
  <Patient rdf:ID="Patient21"/>
  <Liver_Disease rdf:ID="Liver_cancer"/>
  <Patient rdf:ID="Patient154"/>
  <Patient rdf:ID="Patient132"/>
  <Liver_Disease rdf:ID="Acute_liver_failure"/>
  <Patient rdf:ID="Patient122"/>
  <Patient rdf:ID="Patient09"/>
  <Patient rdf:ID="Patient20"/>
  <Patient rdf:ID="Patient102"/>
  <Physical_Sign rdf:ID="Ascites"/>
  <Patient rdf:ID="Patient112"/>
  <Patient rdf:ID="Patient155"/>
  <Symptom rdf:ID="Malaise"/>
  <Patient rdf:ID="Patient133"/>
  <Patient rdf:ID="Patient123"/>
  <Patient rdf:ID="Patient103"/>
  <Patient rdf:ID="Patient113"/>
  <Antivirals rdf:ID="Lamivudine"/>
  <Patient rdf:ID="Patient134"/>
  <Pathology rdf:ID="Histology"/>
  <Steroids rdf:ID="Dexamethasone"/>
  <Patient rdf:ID="Patient152"/>
  <Patient rdf:ID="Patient120"/>
  <Patient rdf:ID="Patient100"/>
  <Physical_Sign rdf:ID="Big_Liver"/>
  <Patient rdf:ID="Patient40"/>
  <Patient rdf:ID="Patient60"/>
  <Physical_Sign rdf:ID="Varices"/>
  <Patient rdf:ID="Patient114"/>
  <Patient rdf:ID="Patient153"/>
  <Patient rdf:ID="Patient135"/>
  <Symptom rdf:ID="Fatigue"/>
  <Patient rdf:ID="Patient121"/>
  <Patient rdf:ID="Patient80"/>
  <Patient rdf:ID="Patient101"/>
  <Patient rdf:ID="Patient115"/>
  <Patient rdf:ID="Patient41"/>
  <Patient rdf:ID="Patient116"/>
  <Patient rdf:ID="Patient99"/>
  <Patient rdf:ID="Patient71"/>
  <Patient rdf:ID="Patient81"/>
  <Patient rdf:ID="Patient31"/>
  <Patient rdf:ID="Patient18"/>
  <Patient rdf:ID="Patient107"/>
  <Patient rdf:ID="Patient69"/>
  <Patient rdf:ID="Patient141"/>
  <Patient rdf:ID="Patient131"/>
  <Blood_Test rdf:ID="Bilirubin"/>
  <Patient rdf:ID="Patient117"/>
  <Patient rdf:ID="Patient147"/>
  <Patient rdf:ID="Patient04"/>
  <Patient rdf:ID="Patient59"/>
  <Patient rdf:ID="Patient42"/>
  <Patient rdf:ID="Patient17"/>
  <Patient rdf:ID="Patient82"/>
  <Patient rdf:ID="Patient32"/>
  <Patient rdf:ID="Patient108"/>
  <Patient rdf:ID="Patient140"/>
  <Patient rdf:ID="Patient72"/>
  <Patient rdf:ID="Patient130"/>
  <Patient rdf:ID="Patient03"/>
  <Patient rdf:ID="Patient146"/>
  <Patient rdf:ID="Patient118"/>
  <Patient rdf:ID="Patient43"/>
  <Patient rdf:ID="Patient97"/>
  <Patient rdf:ID="Patient104"/>
  <Patient rdf:ID="Patient83"/>
  <Patient rdf:ID="Patient57"/>
  <Patient rdf:ID="Patient02"/>
  <Patient rdf:ID="Patient119"/>
  <Patient rdf:ID="Patient143"/>
  <Patient rdf:ID="Patient145"/>
  <Patient rdf:ID="Patient44"/>
  <Patient rdf:ID="Patient70"/>
  <Patient rdf:ID="Patient98"/>
  <Patient rdf:ID="Patient29"/>
  <Patient rdf:ID="Patient105"/>
  <Patient rdf:ID="Patient19"/>
  <Patient rdf:ID="Patient30"/>
  <Steroids rdf:ID="Cortisone"/>
  <Gender rdf:ID="Female"/>
  <Patient rdf:ID="Patient84"/>
  <Patient rdf:ID="Patient01"/>
  <Patient rdf:ID="Patient106"/>
  <Patient rdf:ID="Patient58"/>
  <Patient rdf:ID="Patient142"/>
  <Patient rdf:ID="Patient144"/>
  <Patient rdf:ID="Patient14"/>
  <Patient rdf:ID="Patient35"/>
  <Patient rdf:ID="Patient95"/>
  <Patient rdf:ID="Patient45"/>
  <Patient rdf:ID="Patient28"/>
  <Patient rdf:ID="Patient08"/>
  <Patient rdf:ID="Patient75"/>
  <Hepatitis rdf:ID="Hepatitis_B"/>
  <Patient rdf:ID="Patient65"/>
  <Physical_Sign rdf:ID="Firm_Liver"/>
  <Patient rdf:ID="Patient55"/>
  <Patient rdf:ID="Patient85"/>
  <Patient rdf:ID="Patient96"/>
  <Patient rdf:ID="Patient36"/>
  <Patient rdf:ID="Patient27"/>
  <Patient rdf:ID="Patient13"/>
  <Patient rdf:ID="Patient46"/>
  <Patient rdf:ID="Patient07"/>
  <Patient rdf:ID="Patient66"/>
  <Hepatitis rdf:ID="Hepatitis_A"/>
  <Patient rdf:ID="Patient76"/>
  <Patient rdf:ID="Patient56"/>
  <Patient rdf:ID="Patient86"/>
  <Patient rdf:ID="Patient129"/>
  <Patient rdf:ID="Patient47"/>
  <Patient rdf:ID="Patient16"/>
  <Patient rdf:ID="Patient33"/>
  <Patient rdf:ID="Patient26"/>
  <Physical_Sign rdf:ID="Spleen_Palpable"/>
  <Patient rdf:ID="Patient67"/>
  <Gender rdf:ID="Male"/>
  <Patient rdf:ID="Patient06"/>
  <Patient rdf:ID="Patient149"/>
  <Patient rdf:ID="Patient93"/>
  <Patient rdf:ID="Patient73"/>
  <Antivirals rdf:ID="InterferonAlfa2"/>
  <Patient rdf:ID="Patient53"/>
  <Liver_Disease rdf:ID="Cirrhosis"/>
  <Patient rdf:ID="Patient87"/>
  <Patient rdf:ID="Patient109"/>
  <Urine_Test rdf:ID="Albumin"/>
  <Patient rdf:ID="Patient48"/>
  <Patient rdf:ID="Patient34"/>
  <Patient rdf:ID="Patient15"/>
  <Patient rdf:ID="Patient25"/>
  <Patient rdf:ID="Patient94"/>
  <Patient rdf:ID="Patient148"/>
  <Patient rdf:ID="Patient05"/>
  <Patient rdf:ID="Patient68"/>
  <Patient rdf:ID="Patient74"/>
  <Blood_Test rdf:ID="Protime"/>
  <Patient rdf:ID="Patient54"/>
  <Patient rdf:ID="Patient88"/>
</rdf:RDF>

<!-- Created with Protege (with OWL Plugin 3.5, Build 663)  http://protege.stanford.edu -->
